# Supplementary material for: Genome sequencing of the NIES Cyanobacteria collection with a focus on the heterocyst-forming clade
Source: DNA Res. 2021 Oct 22;28(6):dsab024. doi: 10.1093/dnares/dsab024 (PMC8634303; doi:10.1093/dnares/dsab024)
Supplement: dsab024_Supplementary_Data [file dsab024_supplementary_data.zip › Table S1-5.xlsx]

## Sheet: Table S1
Culture collection	Acronym	Country	Available cyanobacteria strains	URL
UHCC cyanobacterial culture collection	UHCC	Finland	919	https://kotka.luomus.fi/culture/uhcc
National Institute of Environmental Studies	NIES	Japan	827	https://mcc.nies.go.jp
Freshwater Culture Collection at the Institute of Hydrobiology	FACHB	China	822	http://algae.ihb.ac.cn
The Norwegian Culture Collection of Algae	NORCCA	Norway	656	https://niva-cca.no
Roscoff Culture Collection	RCC	France	568	https://roscoff-culture-collection.org
Pasteur Culture Collection	PCC	France	474	https://webext.pasteur.fr/cyanobacteria/
Spanish Bank of Algae	BAE	Spain	430	https://marinebiotechnology.org
Blue Biotechnology and Ecotoxicology Culture Collection	LEGE-CC	Portugal	386	https://lege.ciimar.up.pt/
Cawthron Institute’s Culture Collection of Micro-algae	CICCM	New Zealand	300	https://cultures.cawthron.org.nz/
The Culture Collection of Algae at the University of Texas at Austin	UTEX	U.S.A.	258	https://utex.org
Culture Collection of Autotrophic Organisms	CCALA	Czech	257	https://ccala.butbn.cas.cz
Belgian Coordinated Collections of Micro-organisms, culture collection at the University of Liège	BCCM/ULC	Belgium	240	https://bccm.belspo.be
Culture Collection of Algae at Goettingen University	SAG	Germany	216	http://sagdb.uni-goettingen.de
Provasoli-Guillard National Center for Marine Algae and Microbiota	NCMA	U.S.A.	164	https://ncma.bigelow.org
Culture Collection of Baltic Algae	CCBA	Poland	106	https://ccba.ug.edu.pl
Scandinavian Culture Centre for Algae and Protozoa	SCCAP	Denmark	60	https://www.sccap.dk/
Biological Resource Center, NITE	NBRC	Japan	49	https://www.nite.go.jp/nbrc/catalogue/
Algal Collection University Federico II	ACUF	Italy	26	http://www.acuf.net

## Sheet: Table S2
Organism	Strain	Medium	Condition	Temperature (℃)	Light intensity (mE)	Light/dark cycle
Anabaena cylindrica	NIES-19	MDMa	Agar plate	20	1	10h light/14h dark
Anabaenopsis circularis	NIES-21	MDM	Agar plate	20	4-10	10h light/14h dark
Aulosira laxa	NIES-50	MDM	Agar plate	20	4-10	10h light/14h dark
Calothrix brevissima	NIES-22	MDM	Agar plate	20	4-10	10h light/14h dark
Calothrix elenkinii	NIES-2098	MDM	Agar plate	20	9-10	10h light/14h dark
Calothrix gracilis	NIES-2100	MDM	Agar plate	20	9-10	10h light/14h dark
Calothrix parasitica	NIES-267	f/2b	Liquid medium	20	4-10	10h light/14h dark
Calothrix sp.	NIES-3974	BG11c	Liquid medium	37	9-10	10h light/14h dark
Calothrix sp.	NIES-4071	MDM	Agar plate	20	9-10	10h light/14h dark
Calothrix sp.	NIES-4101	BG11	Agar plate	20	7	10h light/14h dark
Cylindrospermum sp.	NIES-4074	MDM	Agar plate	20	6-10	10h light/14h dark
Dolichospermum compactum	NIES-806	MGd	Liquid medium	20	9-15	10h light/14h dark
Fischerella sp.	NIES-4106	BG11	Agar plate	20	7	10h light/14h dark
Leptolyngbya boryana	NIES-2135	BG11	Agar plate	20	5-9	10h light/14h dark
Microchaete diplosiphon	NIES-3275	MDM	Agar plate	20	4-6	10h light/14h dark
Nodularia sp.	NIES-3585	Modified BG11-0e	Agar plate	25	13-16	10h light/14h dark
Nostoc carneum	NIES-2107	MDM	Agar plate	20	13-18	10h light/14h dark
Nostoc commune	NIES-4070	BG11	Agar plate	20	4-5	10h light/14h dark
Nostoc linckia	NIES-25	MDM	Agar plate	20	1	10h light/14h dark
Nostoc sp.	NIES-4103	BG11	Agar plate	20	7	10h light/14h dark
Nostoc sp.	NIES-2109	BG11	Agar plate	20	13-18	10h light/14h dark
Nostoc sp.	NIES-2111	BG11	Agar plate	20	13-18	10h light/14h dark
Pleurocapsa sp.	NIES-4102	BG11	Agar plate	20	7	10h light/14h dark
Raphidiopsis curvata	NIES-932	CTf	Liquid medium	24	14-17	10h light/14h dark
Scytonema sp.	NIES-2130	BG11	Agar plate	20	5-9	10h light/14h dark
Scytonema sp.	NIES-4073	MDM	Agar plate	20	9-10	10h light/14h dark
Sphaerospermopsis kisseleviana	NIES-73	MAg	Liquid medium	22	20-25	10h light/14h dark
Stanieria sp.	NIES-3757	BG11	Agar plate	20	7	10h light/14h dark
Tolypothrix sp.	NIES-4075	MDM	Agar plate	20	9-10	10h light/14h dark
Tolypothrix tenuis	NIES-37	MDM	Agar plate	20	4-10	10h light/14h dark
Trichormus variabilis	NIES-23	MDM	Agar plate	20	1	10h light/14h dark
References
aWatanabe, A. 1960 List of algal strains in collection at the Institute of Applied Microbiology, University of Tokyo. J. Gen. Appl. Microbiol., 6, 283-292.
bGuillard, R. R. L., Ryther, J. H. 1962 Studies of marine planktonic diatoms. I. Cyclotella nana Hustedt, and Detonula confervacea ( Cleve ) Gran. Can. J. Microbiol., 8, 229-239.
cWaterbury, J. B., Stanier, R. Y. 1981 Isolation and growth of cyanobacteria from marine and hypersaline environments. The Prokaryotes, 7, 221-223.
dIchimura, T. 1973 The life cycle and its control in some species of Closterium, with special reference to the biological species problems. Thesis D. Sci., University of Tokyo, 69 pp., 11 tables, 40 figs.
eCastenholz, R. W. 1988 Cultureing methods for cyanobacteria. Methods Enzymol., 167, 68-93.
fWatanabe, M. M., Ichimura, T. 1977 Fresh- and salt-water forms of Spirulina platensis in axenic cultures. Bull. Jpn. Soc. Phycol., 25, Suppl. ( Mem. Iss. Yamada ) , 371-377.
gIchimura, T. 1979 2. Isolation and culture methods of algae. 2.5.B. Freshwater algae [2. Sôrui no bunri to baiyôhô. 2.5.B. Tansui sôrui]. In Methods in Phycological Studies [Sôrui Kenkyûhô], Eds. by Nishizawa, K. & Chihara, M., Kyoritsu Shuppan, Tokyo, p. 294-305 ( in Japanese without English title ). Detail composition is available at https://mcc.nies.go.jp/02medium-e.html

## Sheet: Table S3
RefSeq ID	Organism	Section	Assembly level	Genome size (Mbp)
GCF_000007925.1	Prochlorococcus marinus subsp. marinus str. CCMP1375	I	Complete	1.75
GCF_000009705.1	Nostoc sp. PCC 7120	IV	Complete	7.21
GCF_000009725.1	Synechocystis sp. PCC 6803	I	Complete	3.95
GCF_000010065.1	Synechococcus elongatus PCC 6301	I	Complete	2.7
GCF_000010625.1	Microcystis aeruginosa NIES-843	I	Complete	5.84
GCF_000011345.1	Thermosynechococcus elongatus BP-1	I	Complete	2.59
GCF_000011385.1	Gloeobacter violaceus PCC 7421	I	Complete	4.66
GCF_000011465.1	Prochlorococcus marinus subsp. pastoris str. CCMP1986	I	Complete	1.66
GCF_000011485.1	Prochlorococcus marinus str. MIT 9313	I	Complete	2.41
GCF_000012465.1	Prochlorococcus marinus str. NATL2A	I	Complete	1.84
GCF_000012505.1	Synechococcus sp. CC9902	I	Complete	2.23
GCF_000012525.1	Synechococcus elongatus PCC 7942	I	Complete	2.74
GCF_000012625.1	Synechococcus sp. CC9605	I	Complete	2.51
GCF_000012645.1	Prochlorococcus marinus str. MIT 9312	I	Complete	1.71
GCF_000013205.1	Synechococcus sp. JA-3-3Ab	I	Complete	2.93
GCF_000013225.1	Synechococcus sp. JA-2-3B'a(2-13)	I	Complete	3.05
GCF_000014265.1	Trichodesmium erythraeum IMS101	III	Complete	7.75
GCF_000014585.1	Synechococcus sp. CC9311	I	Complete	2.61
GCF_000015645.1	Prochlorococcus marinus str. AS9601	I	Complete	1.67
GCF_000015665.1	Prochlorococcus marinus str. MIT 9515	I	Complete	1.7
GCF_000015685.1	Prochlorococcus marinus str. NATL1A	I	Complete	1.86
GCF_000015965.1	Prochlorococcus marinus str. MIT 9301	I	Complete	1.64
GCF_000017845.1	Crocosphaera subtropica ATCC 51142	I	Complete	5.46
GCF_000018065.1	Prochlorococcus marinus str. MIT 9215	I	Complete	1.74
GCF_000018585.1	Prochlorococcus marinus str. MIT 9211	I	Chromosome	1.69
GCF_000019485.1	Synechococcus sp. PCC 7002	I	Complete	3.41
GCF_000020025.1	Nostoc punctiforme PCC 73102	IV	Complete	9.06
GCF_000021805.1	Rippkaea orientalis PCC 8801	I	Complete	4.79
GCF_000021825.1	Gloeothece citriformis PCC 7424	I	Complete	6.55
GCF_000022045.1	Cyanothece sp. PCC 7425	I	Complete	5.79
GCF_000024045.1	Rippkaea orientalis PCC 8802	I	Complete	4.8
GCF_000025125.1	Candidatus Atelocyanobacterium thalassa isolate ALOHA	I	Complete	1.44
GCF_000063505.1	Synechococcus sp. WH 7803	I	Complete	2.37
GCF_000063525.1	Synechococcus sp. RCC307	I	Complete	2.22
GCF_000147335.1	Gloeothece verrucosa PCC 7822	I	Complete	7.84
GCF_000153065.1	Synechococcus sp. RS9917	I	Scaffold	2.58
GCF_000153285.1	Synechococcus sp. WH 7805	I	Scaffold	2.63
GCF_000153805.1	Synechococcus sp. BL107	I	Scaffold	2.29
GCF_000153825.1	Synechococcus sp. RS9916	I	Scaffold	2.66
GCF_000155555.1	Coleofasciculus chthonoplastes PCC 7420	III	Scaffold	8.68
GCF_000155595.1	Synechococcus sp. PCC 7335	I	Scaffold	5.97
GCF_000155635.1	Cyanobium sp. PCC 7001	I	Scaffold	2.83
GCF_000158595.1	Prochlorococcus marinus str. MIT 9202	I	Scaffold	1.69
GCF_000161795.2	Synechococcus sp. WH 8109	I	Complete	2.11
GCF_000167195.1	Crocosphaera watsonii WH 8501	I	Scaffold	6.24
GCF_000169095.1	Lyngbya sp. PCC 8106	III	Contig	7.04
GCF_000169135.1	Nodularia spumigena CCY9414	IV	Contig	5.32
GCF_000169335.1	Crocosphaera chwakensis CCY0110	I	Contig	5.88
GCF_000173555.1	Arthrospira maxima CS-328	III	Contig	6
GCF_000175415.3	Arthrospira platensis str. Paraca	III	Contig	6.5
GCF_000175835.1	Cylindrospermopsis raciborskii CS-505	IV	Contig	3.88
GCF_000175855.1	Raphidiopsis brookii D9	IV	Contig	3.19
GCF_000176895.2	Limnospira indica PCC 8005	III	Scaffold	6.17
GCF_000179235.2	Synechococcus sp. CB0101	I	Complete	2.79
GCF_000179255.1	Synechococcus sp. CB0205	I	Contig	2.43
GCF_000180455.1	Kamptonema sp. PCC 6506	III	Contig	6.68
GCF_000195975.1	Synechococcus sp. WH 8102	I	Complete	2.43
GCF_000196515.1	'Nostoc azollae' 0708	IV	Complete	5.49
GCF_000204075.1	Trichormus variabilis ATCC 29413	IV	Complete	7.11
GCF_000210375.1	Arthrospira platensis NIES-39	III	Chromosome	6.79
GCF_000211815.1	Moorea producens 3L	III	Scaffold	8.48
GCF_000214075.1	Microcoleus vaginatus FGP-2	III	Contig	6.7
GCF_000230675.1	Synechococcus sp. WH 8016	I	Contig	2.69
GCF_000231365.1	Fischerella thermalis	V	Contig	5.38
GCF_000231425.2	Crocosphaera subtropica ATCC 51472	I	Contig	5.46
GCF_000235665.1	Crocosphaera watsonii WH 0003	I	Contig	5.89
GCF_000238775.1	Acaryochloris sp. CCMEE 5410	I	Contig	7.88
GCF_000270265.1	Synechocystis sp. PCC 6803	I	Complete	3.57
GCF_000284135.1	Synechocystis sp. PCC 6803 substr. GT-I	I	Complete	3.57
GCF_000284215.1	Synechocystis sp. PCC 6803 substr. PCC-N	I	Complete	3.57
GCF_000284455.1	Synechocystis sp. PCC 6803 substr. PCC-P	I	Complete	3.57
GCF_000297435.1	Microcystis sp. T1-4	I	Contig	4.69
GCF_000300115.1	Tolypothrix sp. PCC 7601	IV	Scaffold	9.98
GCF_000307915.1	Arthrospira platensis C1	III	Chromosome	6.09
GCF_000307995.1	Microcystis aeruginosa PCC 9432	I	Scaffold	4.99
GCF_000309385.1	Nodosilinea nodulosa PCC 7104	III	Scaffold	6.89
GCF_000309945.1	Oscillatoriales cyanobacterium JSC-12	III	Chromosome	5.53
GCF_000312165.1	Microcystis aeruginosa PCC 9717	I	Scaffold	5.3
GCF_000312185.1	Microcystis aeruginosa PCC 9443	I	Scaffold	5.19
GCF_000312205.1	Microcystis aeruginosa PCC 7941	I	Scaffold	4.8
GCF_000312225.1	Microcystis aeruginosa PCC 9807	I	Scaffold	5.16
GCF_000312245.1	Microcystis aeruginosa PCC 9808	I	Scaffold	5.05
GCF_000312265.1	Microcystis aeruginosa PCC 9809	I	Scaffold	5.01
GCF_000312285.1	Microcystis aeruginosa PCC 9701	I	Scaffold	4.76
GCF_000312705.1	Anabaena sp. 90	IV	Complete	5.31
GCF_000312725.1	Microcystis aeruginosa PCC 9806	I	Scaffold	4.26
GCF_000314005.1	Spirulina subsalsa PCC 9445	III	Scaffold	5.32
GCF_000315565.1	Mastigocladopsis repens PCC 10914	V	Scaffold	6.47
GCF_000315585.1	Fischerella sp. PCC 9339	V	Scaffold	8.01
GCF_000316115.1	Leptolyngbya sp. PCC 7375	III	Scaffold	9.42
GCF_000316515.1	Cyanobium gracile PCC 6307	I	Complete	3.34
GCF_000316575.1	Calothrix sp. PCC 7507	IV	Complete	7.02
GCF_000316605.1	Leptolyngbya sp. PCC 7376	III	Complete	5.13
GCF_000316625.1	Nostoc sp. PCC 7107	IV	Complete	6.33
GCF_000316645.1	Nostoc sp. PCC 7524	IV	Complete	6.72
GCF_000316665.1	Rivularia sp. PCC 7116	IV	Complete	8.73
GCF_000316685.1	Synechococcus sp. PCC 6312	I	Complete	3.72
GCF_000317025.1	Pleurocapsa sp. PCC 7327	II	Complete	4.99
GCF_000317045.1	Geitlerinema sp. PCC 7407	III	Complete	4.68
GCF_000317065.1	Pseudanabaena sp. PCC 7367	III	Complete	4.89
GCF_000317085.1	Synechococcus sp. PCC 7502	I	Complete	3.58
GCF_000317105.1	Oscillatoria acuminata PCC 6304	III	Complete	7.8
GCF_000317125.1	Chroococcidiopsis thermalis PCC 7203	II	Complete	6.69
GCF_000317145.1	Chamaesiphon minutus PCC 6605	I	Chromosome	6.76
GCF_000317205.1	Fischerella muscicola PCC 7414	V	Contig	6.9
GCF_000317225.1	Fischerella thermalis PCC 7521	V	Contig	5.44
GCF_000317245.1	Fischerella muscicola SAG 1427-1	V	Contig	7.36
GCF_000317265.1	Chlorogloeopsis fritschii PCC 9212	V	Contig	7.65
GCF_000317285.1	Chlorogloeopsis fritschii PCC 6912	V	Contig	7.75
GCF_000317435.1	Calothrix sp. PCC 6303	IV	Complete	6.96
GCF_000317475.1	Oscillatoria nigro-viridis PCC 7112	III	Complete	8.27
GCF_000317495.1	Crinalium epipsammum PCC 9333	III	Complete	5.62
GCF_000317515.1	Microcoleus sp. PCC 7113	III	Complete	7.97
GCF_000317535.1	Cylindrospermum stagnale PCC 7417	IV	Chromosome	7.61
GCF_000317555.1	Gloeocapsa sp. PCC 7428	I	Complete	5.88
GCF_000317575.1	Stanieria cyanosphaera PCC 7437	II	Complete	5.54
GCF_000317615.1	Dactylococcopsis salina PCC 8305	I	Complete	3.78
GCF_000317635.1	Halothece sp. PCC 7418	I	Complete	4.18
GCF_000317675.1	Cyanobacterium aponinum PCC 10605	I	Complete	4.18
GCF_000317695.1	Anabaena cylindrica PCC 7122	IV	Complete	7.06
GCF_000330925.1	Microcystis aeruginosa TAIHU98	I	Contig	4.85
GCF_000331305.1	Calothrix sp. PCC 7103	IV	Scaffold	11.58
GCF_000332035.1	Gloeocapsa sp. PCC 73106	I	Contig	4.03
GCF_000332055.1	Xenococcus sp. PCC 7305	II	Contig	5.93
GCF_000332075.2	Synechocystis sp. PCC 7509	I	Scaffold	4.91
GCF_000332095.2	Leptolyngbya sp. PCC 6406	III	Scaffold	5.78
GCF_000332135.1	Anabaena sp. PCC 7108	IV	Scaffold	5.89
GCF_000332155.1	Kamptonema formosum PCC 6407	III	Scaffold	6.89
GCF_000332175.1	Pseudanabaena sp. PCC 6802	III	Scaffold	5.62
GCF_000332195.1	Pleurocapsa sp. PCC 7319	II	Scaffold	7.39
GCF_000332215.1	Pseudanabaena biceps PCC 7429	III	Contig	5.48
GCF_000332235.1	Geminocystis herdmanii PCC 6308	I	Chromosome	4.26
GCF_000332255.1	cyanobacterium PCC 7702	I	Scaffold	4.9
GCF_000332275.1	Synechococcus sp. PCC 7336	I	Chromosome	5.07
GCF_000332295.1	Fortiea contorta PCC 7126	IV	Scaffold	5.74
GCF_000332315.1	Prochlorothrix hollandica PCC 9006	III	Scaffold	5.65
GCF_000332335.1	Oscillatoria sp. PCC 10802	III	Scaffold	8.59
GCF_000332355.1	Geitlerinema sp. PCC 7105	III	Scaffold	6.15
GCF_000332585.1	Microcystis aeruginosa DIANCHI905	I	Contig	4.86
GCF_000340565.2	Nodularia spumigena CCY9414	IV	Chromosome	5.46
GCF_000340785.1	Synechocystis sp. PCC 6803	I	Complete	3.95
GCF_000346485.2	Scytonema hofmannii PCC 7110	IV	Scaffold	12.29
GCF_000350105.1	Richelia intracellularis HH01	IV	Contig	3.24
GCF_000350125.1	Richelia intracellularis HM01	IV	Contig	2.21
GCF_000353285.1	Leptolyngbya boryana PCC 6306	III	Scaffold	7.26
GCF_000380225.1	filamentous cyanobacterium ESFC-1	unknown	Scaffold	5.63
GCF_000426905.1	Dolichospermum circinale AWQC131C	IV	Scaffold	4.45
GCF_000426925.1	Dolichospermum circinale AWQC310F	IV	Scaffold	4.41
GCF_000447295.1	Fischerella sp. PCC 9431	V	Scaffold	7.17
GCF_000464665.1	Planktothrix agardhii NIVA-CYA 15	III	Scaffold	5.49
GCF_000464725.1	Planktothrix agardhii NIVA-CYA 34	III	Scaffold	5.52
GCF_000464745.1	Planktothrix mougeotii NIVA-CYA 405	III	Scaffold	5.5
GCF_000464765.1	Planktothrix prolifica NIVA-CYA 406	III	Scaffold	5.76
GCF_000464785.1	Planktothrix rubescens NIVA-CYA 407	III	Scaffold	5.51
GCF_000464805.1	Planktothrix prolifica NIVA-CYA 540	III	Scaffold	5.57
GCF_000464825.1	Planktothrix agardhii NIVA-CYA 56/3	III	Scaffold	5.51
GCF_000464845.1	Planktothrix prolifica NIVA-CYA 98	III	Scaffold	5.74
GCF_000473895.1	Rubidibacter lacunae KORDI 51-2	I	Contig	4.15
GCF_000478825.2	Synechocystis sp. PCC 6714	I	Complete	3.74
GCF_000482245.1	Leptolyngbya sp. Heron Island J	III	Contig	8.06
GCF_000484535.1	Gloeobacter kilaueensis JS1	I	Complete	4.72
GCF_000485815.1	Synechococcus sp. NKBG15041c	I	Contig	3.18
GCF_000505665.1	Thermosynechococcus sp. NK55a	I	Chromosome	2.52
GCF_000515235.1	Synechococcus sp. CC9616	I	Scaffold	2.65
GCF_000517105.1	Fischerella sp. PCC 9605	V	Scaffold	8.08
GCF_000521175.1	Aphanizomenon flos-aquae NIES-81	IV	Scaffold	5.85
GCF_000582685.1	[Scytonema hofmanni] UTEX 2349	IV	Scaffold	8.13
GCF_000586015.1	Candidatus Synechococcus spongiarum SH4	I	Contig	1.66
GCF_000599945.1	Microcystis aeruginosa PCC 7005	I	Contig	4.91
GCF_000710505.1	Planktothrix agardhii NIVA-CYA 126/8	III	Chromosome	5.05
GCF_000715475.1	Synechococcus sp. NKBG042902	I	Contig	3.32
GCF_000733415.1	[Leptolyngbya] sp. JSC-1	III	Scaffold	7.87
GCF_000734895.2	Calothrix sp. 336/3	IV	Complete	6.42
GCF_000737535.1	Synechococcus sp. KORDI-100	I	Complete	2.79
GCF_000737575.1	Synechococcus sp. KORDI-49	I	Complete	2.59
GCF_000737595.1	Synechococcus sp. KORDI-52	I	Complete	2.57
GCF_000756305.1	Myxosarcina sp. GI1	II	Contig	7.07
GCF_000757845.1	Prochlorococcus sp. MIT 0604	I	Complete	1.78
GCF_000757865.1	Prochlorococcus sp. MIT 0801	I	Complete	1.93
GCF_000759855.1	Prochlorococcus marinus str. MIT 9107	I	Contig	1.7
GCF_000759865.1	Prochlorococcus marinus str. MIT 9116	I	Contig	1.69
GCF_000759875.1	Prochlorococcus marinus str. EQPAC1	I	Contig	1.65
GCF_000759885.1	Prochlorococcus marinus str. GP2	I	Contig	1.62
GCF_000759935.1	Prochlorococcus marinus str. MIT 9123	I	Contig	1.7
GCF_000759955.1	Prochlorococcus marinus str. MIT 9201	I	Contig	1.67
GCF_000759975.1	Prochlorococcus marinus str. MIT 9302	I	Contig	1.75
GCF_000760015.1	Prochlorococcus marinus str. MIT 9311	I	Contig	1.71
GCF_000760035.1	Prochlorococcus marinus str. MIT 9314	I	Contig	1.69
GCF_000760055.1	Prochlorococcus marinus str. MIT 9321	I	Contig	1.66
GCF_000760075.1	Prochlorococcus marinus str. MIT 9322	I	Contig	1.66
GCF_000760095.1	Prochlorococcus marinus str. MIT 9401	I	Contig	1.67
GCF_000760115.1	Prochlorococcus marinus str. SB	I	Contig	1.67
GCF_000760155.1	Prochlorococcus marinus str. LG	I	Contig	1.75
GCF_000760175.1	Prochlorococcus sp. MIT 0601	I	Contig	1.71
GCF_000760195.1	Prochlorococcus sp. MIT 0602	I	Contig	1.75
GCF_000760215.1	Prochlorococcus sp. MIT 0603	I	Contig	1.75
GCF_000760235.1	Prochlorococcus marinus str. PAC1	I	Contig	1.84
GCF_000760255.1	Prochlorococcus marinus str. SS2	I	Contig	1.75
GCF_000760275.1	Prochlorococcus marinus str. SS35	I	Contig	1.75
GCF_000760295.1	Prochlorococcus sp. MIT 0701	I	Contig	2.59
GCF_000760315.1	Prochlorococcus sp. MIT 0702	I	Contig	2.58
GCF_000760335.1	Prochlorococcus sp. MIT 0703	I	Contig	2.58
GCF_000760355.1	Prochlorococcus marinus str. SS51	I	Contig	1.75
GCF_000760375.1	Prochlorococcus sp. SS52	I	Contig	1.75
GCF_000760695.4	Tolypothrix bouteillei VB521301	IV	Scaffold	9.95
GCF_000763385.1	Leptolyngbya sp. KIOST-1	III	Contig	6.32
GCF_000775285.1	Neosynechococcus sphagnicola sy1	I	Contig	4.33
GCF_000787675.1	Microcystis aeruginosa NIES-44	I	Contig	4.57
GCF_000817325.1	Synechococcus sp. UTEX 2973	I	Complete	2.74
GCF_000817735.3	Scytonema millei VB511283	IV	Scaffold	5.97
GCF_000817745.2	Aphanocapsa montana BDHKU210001	I	Scaffold	4.85
GCF_000817775.2	Lyngbya confervoides BDU141951	III	Scaffold	5.82
GCF_000817785.2	Hassallia byssoidea VB512170	IV	Scaffold	7.5
GCF_000828085.3	Scytonema tolypothrichoides VB-61278	IV	Scaffold	7.89
GCF_000829235.1	cyanobacterium endosymbiont of Epithemia turgida isolate EtSB Lake Yunoko	I	Complete	2.79
GCF_000952155.1	Aliterella atlantica CENA595	I	Contig	5.27
GCF_000973065.1	Limnospira indica PCC 8005	III	Chromosome	6.23
GCF_000981785.2	Microcystis aeruginosa NIES-2549	I	Complete	4.3
GCF_001039265.1	Synechococcus sp. GFB01	I	Contig	2.34
GCF_001039555.1	Crocosphaera watsonii WH 8502	I	Contig	4.68
GCF_001039615.1	Crocosphaera watsonii WH 0401	I	Contig	4.55
GCF_001039635.1	Crocosphaera watsonii WH 0402	I	Contig	5.88
GCF_001040845.1	Synechococcus sp. WH 8020	I	Chromosome	2.66
GCF_001050835.1	Crocosphaera watsonii WH 0005	I	Contig	5.96
GCF_001180245.1	Prochlorococcus marinus	I	Contig	1.42
GCF_001180265.1	Prochlorococcus marinus	I	Contig	1.39
GCF_001180285.1	Prochlorococcus marinus	I	Contig	1.28
GCF_001180305.1	Prochlorococcus marinus	I	Contig	1.46
GCF_001180325.1	Prochlorococcus marinus	I	Contig	1.44
GCF_001182765.1	Synechococcus sp. WH 8103	I	Complete	2.43
GCF_001264245.1	Microcystis panniformis FACHB-1757	I	Complete	5.69
GCF_001275395.1	Hapalosiphon sp. MRB220	V	Scaffold	7.43
GCF_001276715.1	Planktothricoides sp. SR001	III	Scaffold	7.07
GCF_001277295.1	Anabaena sp. WA102	IV	Complete	5.78
GCF_001298445.1	Nostoc piscinale CENA21	IV	Chromosome	7.09
GCF_001318385.1	Synechocystis sp. PCC 6803	I	Complete	3.57
GCF_001402795.1	Pseudanabaena sp. 'Roaring Creek'	III	Contig	5.48
GCF_001432185.1	Cylindrospermopsis sp. CR12	IV	Scaffold	3.72
GCF_001485215.1	Leptolyngbya sp. NIES-2104	III	Contig	6.39
GCF_001521855.1	Synechococcus sp. PCC 73109	I	Complete	3.3
GCF_001548095.1	Geminocystis sp. NIES-3708	I	Complete	4.04
GCF_001548115.1	Geminocystis sp. NIES-3709	I	Complete	4.43
GCF_001548375.1	Nostoc sp. NIES-3756	IV	Complete	6.99
GCF_001548395.1	Leptolyngbya sp. O-77	III	Complete	5.48
GCF_001548435.1	Leptolyngbya sp. NIES-3755	III	Complete	6.76
GCF_001548455.1	Fischerella sp. NIES-3754	V	Complete	5.83
GCF_001578075.1	Microcystis aeruginosa NIES-88	I	Scaffold	5.26
GCF_001586755.1	Cylindrospermopsis raciborskii ITEP-A1	IV	Contig	3.61
GCF_001597745.1	Anabaena sp. 4-3	IV	Scaffold	5.6
GCF_001597855.1	Anabaena sp. CA	IV	Scaffold	5.56
GCF_001611905.1	Arthrospira platensis YZ	III	Chromosome	6.52
GCF_001623485.1	Nodularia spumigena CENA596	IV	Contig	5.19
GCF_001631935.1	Synechococcus sp. MIT S9509	I	Scaffold	3.09
GCF_001631965.1	Prochlorococcus sp. MIT 1303	I	Contig	2.56
GCF_001631985.1	Prochlorococcus sp. MIT 1306	I	Contig	2.5
GCF_001632025.1	Prochlorococcus marinus str. MIT 1323	I	Contig	2.44
GCF_001632075.1	Prochlorococcus marinus str. MIT 1320	I	Contig	2.5
GCF_001632105.1	Synechococcus sp. MIT S9504	I	Scaffold	3.09
GCF_001632145.1	Prochlorococcus marinus str. MIT 1342	I	Contig	2.55
GCF_001632165.1	Synechococcus sp. MIT S9508	I	Scaffold	2.5
GCF_001650195.1	Phormidesmis priestleyi BC1401	III	Scaffold	5.55
GCF_001676585.1	Cylindrospermopsis raciborskii CS-505	IV	Contig	4.16
GCF_001693255.1	Synechococcus sp. PCC 7003	I	Complete	3.35
GCF_001693275.1	Synechococcus sp. PCC 7117	I	Complete	3.43
GCF_001693295.1	Synechococcus sp. PCC 8807	I	Complete	3.3
GCF_001704955.2	Microcystis aeruginosa NIES-2481	I	Complete	4.44
GCF_001712795.1	Nostoc sp. KVJ20	IV	Scaffold	9.18
GCF_001725075.1	Microcystis aeruginosa NIES-98	I	Scaffold	4.98
GCF_001746915.1	Desertifilum sp. IPPAS B-1220	III	Contig	6.09
GCF_001747005.1	Cyanobacterium sp. IPPAS B-1200	I	Contig	3.41
GCF_001767235.1	Moorea producens PAL-8-15-08-1	III	Complete	9.71
GCF_001854205.1	Moorea producens JHB	III	Chromosome	9.38
GCF_001858025.1	Trichormus sp. NMC-1	IV	Scaffold	5.94
GCF_001858115.1	Cylindrospermopsis raciborskii CS-508	IV	Contig	3.56
GCF_001858125.1	Cylindrospermopsis raciborskii MVCC14	IV	Contig	3.59
GCF_001870225.1	Gloeomargarita lithophora Alchichica-D10	I	Chromosome	3.05
GCF_001870905.1	Geitlerinema sp. PCC 9228	III	Scaffold	4.8
GCF_001885215.1	Synechococcus sp. SynAce01	I	Complete	2.75
GCF_001885655.1	Microcystis aeruginosa NaRes975	I	Contig	5.12
GCF_001890765.1	Spirulina major PCC 6313	III	Scaffold	5.05
GCF_001895325.1	Microcystis aeruginosa CHAOHU 1326	I	Scaffold	5.27
GCF_001895925.1	Phormidesmis priestleyi ULC007	III	Scaffold	5.68
GCF_001904615.1	Limnothrix rosea IAM M-220	III	Scaffold	4.07
GCF_001904635.1	Hydrococcus rivularis NIES-593	II	Scaffold	5.15
GCF_001904645.1	Fischerella major NIES-592	V	Scaffold	5.64
GCF_001904655.1	Chroogloeocystis siderophila 5.2 s.c.1	II	Contig	5.01
GCF_001904675.1	Scytonema sp. NIES-2130 (Freiburg)	IV	Scaffold	9.56
GCF_001904715.1	Nostoc calcicola FACHB-389	IV	Scaffold	9.05
GCF_001904725.1	Phormidium ambiguum IAM M-71	III	Scaffold	7.41
GCF_001904745.1	Calothrix sp. HK-06	IV	Scaffold	9.99
GCF_001904775.1	Phormidium tenue NIES-30	III	Scaffold	5.82
GCF_001939115.1	Leptolyngbya sp. 'hensonii'	III	Contig	5.94
GCF_001942475.1	Moorea producens 3L	III	Scaffold	8.37
GCF_001942495.1	Moorea bouillonii PNG	III	Scaffold	8.32
GCF_001989415.1	Prochlorococcus sp. RS50	I	Chromosome	1.66
GCF_001989435.1	Prochlorococcus sp. RS01	I	Chromosome	1.66
GCF_001989455.1	Prochlorococcus sp. RS04	I	Chromosome	1.66
GCF_002018015.1	Candidatus Synechococcus spongiarum LMB bulk15N	I	Scaffold	1.47
GCF_002025445.1	Microcystis aeruginosa KW	I	Contig	5.89
GCF_002025865.1	Prochlorococcus sp. HOT208_60m_813I02	I	Contig	1.5
GCF_002025905.1	Prochlorococcus sp. HOT208_60m_810P02	I	Scaffold	1.29
GCF_002025945.1	Prochlorococcus sp. HOT208_60m_813O14	I	Scaffold	1.35
GCF_002025965.1	Prochlorococcus sp. HOT208_60m_808A10	I	Scaffold	1.16
GCF_002025975.1	Prochlorococcus sp. HOT208_60m_813B04	I	Scaffold	1.21
GCF_002026005.1	Prochlorococcus sp. HOT208_60m_808M21	I	Scaffold	1.49
GCF_002026015.1	Prochlorococcus sp. HOT208_60m_808G21	I	Contig	1.27
GCF_002026045.1	Prochlorococcus sp. HOT208_60m_805A16	I	Scaffold	1
GCF_002026065.1	Prochlorococcus sp. HOT212_60m_826P21	I	Scaffold	1.26
GCF_002026085.1	Prochlorococcus sp. HOT212_60m_824O11	I	Scaffold	1
GCF_002026105.1	Prochlorococcus sp. HOT212_60m_824C06	I	Scaffold	1.02
GCF_002026145.1	Prochlorococcus sp. HOT208_60m_813L03	I	Contig	1.18
GCF_002026165.1	Prochlorococcus sp. HOT208_60m_813G15	I	Contig	1.41
GCF_002026175.1	Prochlorococcus sp. HOT208_60m_813E23	I	Scaffold	0.53
GCF_002026185.1	Prochlorococcus sp. HOT212_60m_824E10	I	Scaffold	1.17
GCF_002026205.1	Prochlorococcus sp. HOT208_60m_810B23	I	Scaffold	1.58
GCF_002026245.1	Prochlorococcus sp. HOT212_60m_823D04	I	Scaffold	0.39
GCF_002027345.1	Cylindrospermopsis raciborskii CENA302	IV	Contig	3.48
GCF_002075285.3	Halomicronema hongdechloris C2206	III	Complete	5.58
GCF_002095975.1	Microcystis aeruginosa PCC 7806SL	I	Complete	5.14
GCF_002110465.1	unicellular cyanobacterium SU2	I	Scaffold	5.24
GCF_002114155.1	Cylindrospermopsis raciborskii CENA303	IV	Contig	3.4
GCF_002142475.1	Leptolyngbya boryana IAM M-101	III	Complete	6.8
GCF_002142495.1	Leptolyngbya boryana dg5	III	Complete	6.8
GCF_002154695.1	Nostoc sp. T09	IV	Scaffold	8.25
GCF_002154725.1	Nostoc sp. 106C	IV	Contig	8.66
GCF_002156565.1	Prochlorococcus sp. HOT_208_60	I	Scaffold	0.89
GCF_002172675.1	unicellular cyanobacterium SU3	I	Scaffold	5.6
GCF_002215035.1	Leptolyngbya ohadii IS1	III	Scaffold	7.9
GCF_002367955.1	Anabaena cylindrica NIES-19	IV	Chromosome	7.03
GCF_002367975.1	Anabaenopsis circularis NIES-21	IV	Chromosome	7.07
GCF_002245975.1	Nostoc sp. 'Peltigera membranacea cyanobiont' 213	IV	Scaffold	8.33
GCF_002245985.1	Nostoc sp. 'Peltigera membranacea cyanobiont' 232	IV	Scaffold	9.16
GCF_002246015.1	Nostoc sp. 'Peltigera membranacea cyanobiont' 210A	IV	Scaffold	8.33
GCF_002251945.1	Pseudanabaena sp. SR411	III	Contig	5.78
GCF_002252625.1	Synechococcus sp. 1G10	I	Contig	3.34
GCF_002252635.1	Synechococcus sp. MW101C3	I	Contig	3.03
GCF_002252665.1	Synechococcus sp. 8F6	I	Scaffold	2.51
GCF_002252675.1	Synechococcus sp. BO 8801	I	Scaffold	3.27
GCF_002252705.1	Vulcanococcus limneticus LL	I	Scaffold	3.55
GCF_002286735.1	Leptolyngbya sp. BC1307	III	Contig	4.92
GCF_002289455.1	Calothrix elsteri CCALA 953	IV	Scaffold	7.01
GCF_002321935.1	Cylindrospermopsis raciborskii CYLP	IV	Scaffold	3.97
GCF_002321945.1	Cylindrospermopsis raciborskii CYRF	IV	Scaffold	4.15
GCF_002355455.1	Stanieria sp. NIES-3757	II	Complete	5.46
GCF_002356215.1	Synechococcus sp. NIES-970	I	Complete	3.12
GCF_002368055.1	Aulosira laxa NIES-50	IV	Chromosome	9.35
GCF_002367995.1	Calothrix brevissima NIES-22	IV	Chromosome	9.26
GCF_002368095.1	Calothrix parasitica NIES-267	IV	Chromosome	9.49
GCF_002368175.1	Calothrix sp. NIES-2098	IV	Complete	8.88
GCF_002368195.1	Calothrix sp. NIES-2100	IV	Chromosome	9.96
GCF_002368395.1	Calothrix sp. NIES-3974	IV	Complete	5.99
GCF_002368455.1	Calothrix sp. NIES-4071	IV	Complete	12.05
Not included	Calothrix sp. NIES-4101	IV	Complete	7.59
GCF_002368355.1	Pleurocapsa sp. NIES-4102	II	Complete	5
Not included	Cylindrospermum sp. NIES-4074	IV	Chromosome	7.7
GCF_002368115.1	Dolichospermum compactum NIES-806	IV	Chromosome	5.17
GCF_002368315.1	Fischerella sp. NIES-4106	V	Chromosome	7.25
GCF_002368275.1	Microchaete diplosiphon NIES-3275	IV	Chromosome	10.13
GCF_002368255.1	Leptolyngbya boryana NIES-2135	III	Complete	7.23
GCF_002218065.1	Nodularia sp. NIES-3585	IV	Scaffold	5.77
GCF_002368155.1	Nostoc carneum NIES-2107	IV	Chromosome	9.36
Not included	Nostoc commune NIES-4070	IV	Chromosome	8.23
GCF_002368035.1	Nostoc linckia NIES-25	IV	Chromosome	8.59
Not included	Nostoc sp. NIES-2109	IV	Complete	7.53
GCF_002368215.1	Nostoc sp. NIES-2111	IV	Chromosome	7.88
GCF_002368335.1	Nostoc sp. NIES-4103	IV	Chromosome	8.59
GCF_002368135.1	Raphidiopsis curvata NIES-932	IV	Chromosome	3.43
GCF_002368235.1	Scytonema sp. NIES-2130 (TUT)	IV	Chromosome	9.76
GCF_002412335.2	Tychonema bourrellyi FEM_GT703	III	Contig	5.08
GCF_002607925.1	Nostoc linckia z18	IV	Scaffold	8.9
GCF_002607955.1	Nostoc linckia z2	IV	Scaffold	9.01
GCF_002607965.1	Nostoc linckia z1	IV	Scaffold	9.03
GCF_002608015.1	Nostoc linckia z3	IV	Scaffold	8.98
GCF_002608075.1	Nostoc linckia z4	IV	Scaffold	9
GCF_002608105.1	Nostoc linckia z6	IV	Scaffold	9.01
GCF_002608135.1	Nostoc linckia z7	IV	Scaffold	9.04
GCF_002608145.1	Nostoc linckia z8	IV	Scaffold	9.05
GCF_002608225.1	Nostoc linckia z9	IV	Scaffold	8.95
GCF_002608345.1	Nostoc linckia z14	IV	Scaffold	9
GCF_002631755.1	Nostoc sp. 'Peltigera malacea cyanobiont' DB3992	IV	Scaffold	8.52
GCF_002721235.1	Synechococcus sp. BDU 130192	I	Scaffold	3.26
GCF_002736005.1	Cyanobacterium aponinum IPPAS B-1201	I	Contig	4.27
GCF_002742025.1	Limnothrix sp. PR1529	III	Scaffold	4.59
GCF_002749975.1	Chroococcales cyanobacterium IPPAS B-1203	I	Contig	5.91
GCF_002754935.1	Synechococcus lividus PCC 6715	I	Complete	2.66
GCF_002760345.1	Synechococcus sp. 65AY6Li	I	Scaffold	2.93
GCF_002760375.1	Synechococcus sp. 60AY4M2	I	Scaffold	3.16
GCF_002760395.1	Synechococcus sp. 63AY4M1	I	Scaffold	3.16
GCF_002760415.1	Synechococcus sp. 65AY6A5	I	Scaffold	2.98
GCF_002760445.1	Synechococcus sp. 65AY640	I	Scaffold	3.16
GCF_002760475.1	Synechococcus sp. 63AY4M2	I	Scaffold	3.09
GCF_002812945.1	Prochlorococcus marinus str. XMU1401	I	Contig	1.61
GCF_002813575.1	Nostoc flagelliforme CCNUN1	IV	Complete	10.23
GCF_002870185.1	Fischerella thermalis WC246	V	Scaffold	5.37
GCF_002870195.1	Fischerella thermalis WC559	V	Scaffold	5.27
GCF_002870205.1	Fischerella thermalis WC441	V	Scaffold	5.51
GCF_002870255.1	Fischerella thermalis WC213	V	Scaffold	5.35
GCF_002870265.1	Fischerella thermalis WC119	V	Scaffold	5.34
GCF_002870305.1	Fischerella thermalis WC157	V	Scaffold	5.38
GCF_002870325.1	Fischerella thermalis WC538	V	Scaffold	5.41
GCF_002870345.1	Fischerella thermalis WC341	V	Scaffold	5.4
GCF_002870365.1	Fischerella thermalis WC558	V	Scaffold	5.28
GCF_002870385.1	Fischerella thermalis WC542	V	Scaffold	5.49
GCF_002870405.1	Fischerella thermalis WC527	V	Scaffold	5.41
GCF_002870415.1	Fischerella thermalis WC442	V	Scaffold	5.31
GCF_002870445.1	Fischerella thermalis WC344	V	Scaffold	5.43
GCF_002870465.1	Fischerella thermalis WC249	V	Scaffold	5.33
GCF_002870475.1	Fischerella thermalis WC439	V	Scaffold	5.34
GCF_002870505.1	Fischerella thermalis WC245	V	Scaffold	5.3
GCF_002870525.1	Fischerella thermalis WC1110	V	Scaffold	5.4
GCF_002870545.1	Fischerella thermalis WC114	V	Scaffold	5.33
GCF_002870565.1	Fischerella thermalis CCMEE 5268	V	Scaffold	5.91
GCF_002870615.1	Fischerella thermalis CCMEE 5282	V	Scaffold	5.34
GCF_002870635.1	Fischerella thermalis CCMEE 5198	V	Scaffold	5.07
GCF_002870665.1	Fischerella muscicola CCMEE 5323	V	Scaffold	6.76
GCF_002870675.1	Fischerella thermalis CCMEE 5318	V	Scaffold	6.2
GCF_002870705.1	Fischerella thermalis BR2B	V	Scaffold	5.32
GCF_002870725.1	Fischerella thermalis CCMEE 5330	V	Contig	5.73
GCF_002870745.1	Fischerella thermalis CCMEE 5205	V	Scaffold	6.24
GCF_002870755.1	Fischerella thermalis CCMEE 5208	V	Scaffold	5.36
GCF_002870785.1	Fischerella thermalis CCMEE 5201	V	Scaffold	6.72
GCF_002870795.1	Fischerella thermalis CCMEE 5194	V	Scaffold	5.17
GCF_002893125.1	Cylindrospermopsis raciborskii C07	IV	Scaffold	3.98
GCF_002893145.1	Cylindrospermopsis raciborskii C04	IV	Scaffold	3.95
GCF_002893155.1	Cylindrospermopsis raciborskii C03	IV	Scaffold	3.95
GCF_002893185.1	Cylindrospermopsis raciborskii S14	IV	Scaffold	3.87
GCF_002893205.1	Cylindrospermopsis raciborskii S07	IV	Scaffold	3.87
GCF_002893215.1	Cylindrospermopsis raciborskii S10	IV	Scaffold	3.87
GCF_002893245.1	Cylindrospermopsis raciborskii S06	IV	Scaffold	3.9
GCF_002893265.1	Cylindrospermopsis raciborskii S05	IV	Scaffold	3.87
GCF_002893285.1	Cylindrospermopsis raciborskii S01	IV	Scaffold	3.84
GCF_002896875.1	Nostoc sp. CENA543	IV	Complete	7.21
GCF_002897135.1	Nostoc cycadae WK-1	IV	Scaffold	6.99
GCF_002897275.1	Microcystis aeruginosa NIES-298	I	Scaffold	4.92
GCF_002897315.1	Microcystis aeruginosa NIES-298	I	Scaffold	4.96
GCF_002914585.1	Pseudanabaena sp. BC1403	III	Contig	5.51
GCF_002933835.1	Microcystis aeruginosa NIES-87	I	Scaffold	4.95
GCF_002934005.1	Cuspidothrix issatschenkoi CHARLIE-1	IV	Scaffold	4.55
GCF_002939305.1	Chroococcidiopsis sp. TS-821	II	Contig	5.23
GCF_002949735.1	Nostoc sp. 'Peltigera membranacea cyanobiont' N6	IV	Complete	8.9
GCF_002949795.1	Nostoc sp. 'Lobaria pulmonaria (5183) cyanobiont'	IV	Complete	7.34
GCF_002964865.1	Gloeocapsopsis sp. AAB1	I	Contig	5.44
GCF_003003615.1	filamentous cyanobacterium CCP2	unknown	Contig	6.95
GCF_003003695.1	Phormidesmis priestleyi ULC007	III	Contig	5.71
GCF_003003715.1	filamentous cyanobacterium Phorm 46	unknown	Scaffold	5.59
GCF_003003725.1	filamentous cyanobacterium Phorm 6	unknown	Scaffold	6.64
GCF_003003775.1	Merismopedia glauca CCAP 1448/3	I	Contig	5.2
GCF_003003795.1	Stenomitos frigidus ULC18	III	Scaffold	6.98
GCF_003003835.1	Chroococcidiopsis cubana CCALA 043	II	Scaffold	7.57
GCF_003003845.1	Chamaesiphon polymorphus CCALA 037	I	Contig	6.09
GCF_003003885.1	Chlorogloea sp. CCALA 695	I	Scaffold	5.23
GCF_003003925.1	Aphanothece cf. minutissima CCALA 015	I	Contig	3.22
GCF_003003995.1	Pleurocapsa sp. CCALA 161	II	Scaffold	5.37
GCF_003004015.1	Cyanosarcina cf. burmensis CCALA 770	I	Scaffold	7.55
GCF_003007785.1	Aphanothece hegewaldii CCALA 016	I	Contig	5.44
GCF_003011125.1	Synechococcus lacustris	I	Scaffold	2.67
GCF_003011885.1	Cyanobium usitatum str. Tous	I	Contig	2.52
GCF_003013815.1	Cyanothece sp. BG0011	I	Contig	5.6
GCF_003015105.1	Chroococcidiopsis sp. CCALA 051	II	Contig	6.67
GCF_003015225.1	Synechocystis sp. IPPAS B-1465	I	Complete	3.95
GCF_003017855.1	filamentous cyanobacterium CCT1	unknown	Contig	6.86
GCF_003018975.1	filamentous cyanobacterium CCP4	unknown	Contig	6.58
GCF_003019735.1	Microcystis sp. MC19	I	Complete	5.02
GCF_003022385.1	filamentous cyanobacterium CCP3	unknown	Contig	5.78
GCF_003054475.1	Nodularia spumigena UHCC 0039	IV	Complete	5.39
GCF_003112475.1	Microcystis sp. 0824	I	Scaffold	4.1
GCF_002368435.1	Scytonema sp. NIES-4073	IV	Chromosome	9.85
GCF_003206555.1	Microcystis aeruginosa Sj	I	Scaffold	4.62
GCF_003206625.1	Microcystis aeruginosa NIES-1211	I	Scaffold	4.74
GCF_003208055.1	Prochlorococcus marinus XMU1408	I	Contig	1.8
GCF_003208065.1	Prochlorococcus marinus XMU1403	I	Contig	1.75
GCF_003231495.1	Acaryochloris sp. RCC1774	I	Scaffold	5.93
GCF_003268325.1	Arthrospira sp. O9.13F	III	Contig	4.95
GCF_003326245.1	Nostoc sp. ATCC 53789	IV	Contig	8.54
GCF_003346965.1	Fischerella thermalis 111/344/542	V	Scaffold	5.45
GCF_003367075.1	Cylindrospermopsis raciborskii Cr2010	IV	Scaffold	3.55
GCF_003443655.1	Nostoc sphaeroides	IV	Complete	6.68
GCF_003555505.1	Thermosynechococcus elongatus PKUAC-SCTE542	I	Complete	2.65
GCF_003574135.1	cyanobacterium endosymbiont of Rhopalodia gibberula	I	Complete	3.02
GCF_003730145.1	Microcystis aeruginosa FACHB-524	I	Scaffold	4.85
GCF_003838195.1	Okeania hirsuta	III	Contig	8.79
GCF_003838225.1	Okeania hirsuta	III	Scaffold	8.13
GCF_003864295.1	Aphanothece sacrum FPU1	I	Contig	4.49
GCF_003864315.1	Aphanothece sacrum FPU3	I	Contig	4.49
GCF_003945305.1	Microcystis viridis NIES-102	I	Complete	5.87
GCF_003957805.1	Synechococcus elongatus UTEX 3055	I	Complete	2.88
GCF_003967015.1	Pseudanabaena sp. ABRG5-3	III	Complete	5.66
GCF_003990575.1	Chlorogloeopsis fritschii PCC 6912	V	Scaffold	7.77
GCF_003990585.1	Nostoc sp. PCC 7120	IV	Scaffold	7.11
GCF_003990665.1	Thermosynechococcus vulcanus NIES-2134	I	Complete	2.57
GCF_003991895.1	Chroococcidiopsis cubana SAG 39.79	II	Scaffold	8.1
GCF_003991905.1	Calothrix desertica PCC 7102	IV	Scaffold	11.42
GCF_003991935.1	Trichormus variabilis SAG 1403-4b	IV	Scaffold	6.01
GCF_004209775.1	Synechococcus sp. WH 8101	I	Complete	2.63
GCF_004212215.1	Halomicronema excentricum str. Lakshadweep	III	Scaffold	5.72
GCF_004305995.1	Microcystis aeruginosa NIES-4285	I	Scaffold	5.25
GCF_004323185.1	Westiellopsis prolifica IICB1	V	Scaffold	7.31
GCF_004332405.1	Synechococcus sp. BS56D	I	Contig	2.3
GCF_004332415.1	Synechococcus sp. BS55D	I	Contig	2.24
GCF_005402765.1	Planktothrix agardhii CCAP 1459/11A	III	Contig	5.51
GCF_005402885.1	Sphaerospermopsis reniformis	IV	Contig	6.03
GCF_005402965.1	Dolichospermum planctonicum	IV	Contig	4.57
GCF_005577135.1	Synechococcus sp. PCC 11901	I	Chromosome	3.47
GCF_005869855.1	Nostoc sp. PA-18-2419	IV	Contig	7.62
GCF_006523545.1	Cylindrospermopsis raciborskii GIHE 2018	IV	Contig	3.63
GCF_006861605.1	Pseudanabaena sp. UWO310	III	Contig	5.26
GCF_006937785.1	Pseudanabaena sp. UWO311	III	Contig	5.21
GCF_006968745.1	Brasilonema sennae CENA114	IV	Chromosome	8.23
GCF_006968915.1	Brasilonema octagenarum UFV-E1	IV	Chromosome	8.26
GCF_007828135.1	Synechococcus sp. Ace-Pa	I	Scaffold	2.76
GCF_007830875.1	Calothrix desertica PCC 7102	IV	Scaffold	11.42
GCF_007904085.1	Euhalothece natronophila Z-M001	I	Complete	3.52
GCF_007990565.1	Microcystis aeruginosa 11-30S32	I	Scaffold	5.36
GCF_007996965.1	cyanobiont of Ornithocercus magnificus	unknown	Contig	1.88
GCF_008121535.1	Dolichospermum sp. UHCC 0315A	IV	Complete	5.64
GCF_008257445.1	Microcystis aeruginosa KLA2	I	Scaffold	5.21
GCF_008386235.1	Thermosynechococcus sp. CL-1	I	Complete	2.65
GCF_008579225.1	Microcystis aeruginosa NIES-2519	I	Scaffold	4.94
GCF_008579325.1	Microcystis aeruginosa NIES-2520	I	Scaffold	5.27
GCF_008579445.1	Microcystis aeruginosa NIES-2521	I	Scaffold	4.27
GCF_008579565.1	Microcystis aeruginosa NIES-2522	I	Scaffold	4.9
GCF_008579685.1	Microcystis aeruginosa NIES-4264	I	Scaffold	4.97
GCF_008757435.1	Microcystis aeruginosa EAWAG127a	I	Contig	4.97
GCF_008807075.1	Synechococcus sp. RSCCF101	I	Complete	2.98
GCF_008974145.1	Microcystis aeruginosa NIES-4325	I	Scaffold	3.88
GCF_009176225.1	Arthrospira platensis NIES-46	III	Contig	5.73
GCF_009372195.1	Nostoc sphaeroides CCNUC1	IV	Complete	9.52
GCF_009498015.1	Anabaena sp. YBS01	IV	Complete	7.01
GCF_009710015.1	Cyanobacterium aponinum 0216	I	Contig	4.28
GCF_009711925.1	Dolichospermum sp. UHCC 0352	IV	Scaffold	5.13
GCF_009711935.1	Dolichospermum sp. UHCC 0259	IV	Scaffold	5.64
GCF_009711965.1	Dolichospermum sp. UHCC 0299	IV	Scaffold	5.13
GCF_009711975.1	Anabaena sp. UHCC 0204	IV	Scaffold	5.74
GCF_009711985.1	Dolichospermum sp. UHCC 0260	IV	Scaffold	4.92
GCF_009712025.1	Dolichospermum sp. UHCC 0406	IV	Scaffold	5.18
GCF_009712035.1	Anabaena sp. UHCC 0187	IV	Scaffold	5.1
GCF_009712065.1	Aphanizomenon sp. UHCC 0183	IV	Scaffold	5.58
GCF_009712075.1	Dolichospermum planctonicum UHCC 0167	IV	Scaffold	4.9
GCF_009712085.1	Anabaena sp. UHCC 0253	IV	Scaffold	6.12
GCF_009712125.1	Dolichospermum flos-aquae UHCC 0037	IV	Scaffold	5.56
GCF_009725235.1	Scytonema sp. UIC 10036	IV	Contig	14.05
GCF_009728615.1	Gloeocapsopsis sp. AAB1	I	Contig	5.48
GCF_009792235.1	Microcystis aeruginosa FD4	I	Complete	5.49
GCF_009811815.1	Microcystis aeruginosa NIES-3787	I	Contig	4.38
GCF_009811835.1	Microcystis aeruginosa NIES-3804	I	Contig	4.52
GCF_009811855.1	Microcystis aeruginosa NIES-3806	I	Contig	4.52
GCF_009811875.1	Microcystis aeruginosa NIES-3807	I	Contig	4.37
GCF_009834675.1	Cyanobium sp. Copco_Reservoir_LC18	I	Contig	3.21
GCF_009846485.1	Microcoleus sp. IPPAS B-353	III	Scaffold	4.87
GCF_009856605.1	Trichormus variabilis 0441	IV	Complete	7.1
GCF_009873495.1	Nostoc sp. ATCC 53789	IV	Complete	8.65
GCF_009939295.1	Synechococcales cyanobacterium C	I	Scaffold	4.12
GCF_010091925.1	Nostoc sp. B(2019)	IV	Scaffold	7.43
GCF_010091945.1	Myxacorys almedinensis A	I	Scaffold	4.96
GCF_010196425.1	Microcystis aeruginosa NIES-298	I	Complete	5.02
GCF_010222815.1	Synechocystis sp. CACIAM 05	I	Chromosome	3.58
GCF_010747425.1	Nostoc sp. UIC 10630	IV	Contig	8.9
GCF_011009535.1	Leptolyngbyaceae cyanobacterium CCMR0082	III	Scaffold	8.89
GCF_011009555.1	Leptolyngbyaceae cyanobacterium CCMR0081	III	Scaffold	8.66
GCF_011365345.1	Synechococcus sp. HB1133	I	Contig	2.38
GCF_011392055.1	Synechocystis sp. PCC 6803	I	Scaffold	3.92
GCF_011769525.1	Tolypothrix sp. PCC 7910	IV	Complete	8.76
GCF_012295525.1	Oxynema sp. AP17	III	Complete	6.36
GCF_012516395.1	Dolichospermum flos-aquae CCAP 1403/13F	IV	Complete	5.22
GCF_012583295.1	Cylindrospermopsis raciborskii MVCC19	IV	Contig	3.52
GCF_012583345.1	Cylindrospermopsis raciborskii LB2897	IV	Contig	2.75
GCF_012863495.1	Pseudanabaena yagii GIHE-NHR1	III	Contig	5.57
GCF_012911965.1	Geitlerinema sp. P-1104	III	Scaffold	5.08
GCF_012911975.1	Nodosilinea sp. P-1105	III	Scaffold	6.01
GCF_012912105.1	Brasilonema sp. UFV-L1	IV	Scaffold	8.31
GCF_012912125.1	Brasilonema octagenarum UFV-OR1	IV	Scaffold	8.05
GCF_012912135.1	Brasilonema bromeliae SPC951	IV	Scaffold	6.26
GCF_012932785.1	Chroococcidiopsis sp. PCC 6712	II	Scaffold	5.72
GCF_012933585.1	Prochlorococcus sp. P1361	I	Contig	2.51
GCF_012933595.1	Prochlorococcus sp.P1363	I	Contig	2.56
GCF_012933605.1	Prochlorococcus sp. P1344	I	Contig	2.47
GCF_013177315.1	Thermoleptolyngbya sp. PKUAC-SCTA183	III	Complete	5.53
GCF_013179805.1	Microcoleus sp. IPMA8	III	Scaffold	7.55
GCF_013343235.1	Nostoc sp. TCL240-02	IV	Complete	7.89
GCF_013393905.1	Nostoc sp. C052	IV	Complete	9.88
GCF_013393925.1	Nostoc sp. C057	IV	Complete	9.23
GCF_013393945.1	Nostoc sp. TCL26-01	IV	Complete	7.39
GCF_013867395.1	Cylindrospermopsis raciborskii CS-506_D	IV	Scaffold	3.77
GCF_013867405.1	Cylindrospermopsis raciborskii CS-506_C	IV	Scaffold	3.72
GCF_013867415.1	Cylindrospermopsis raciborskii CS-506_A	IV	Scaffold	3.79
GCF_013867425.1	Cylindrospermopsis raciborskii CS-506_B	IV	Scaffold	3.73
GCF_014023275.1	Nostoc edaphicum CCNP1411	IV	Complete	8.32
GCF_014217855.1	Synechococcus sp. HK01-R	I	Chromosome	2.48
GCF_014217875.1	Synechococcus sp. LTW-R	I	Complete	2.42
GCF_014218745.1	Microcystis aeruginosa BLCCF108	I	Contig	5.04
GCF_014218765.1	Microcystis aeruginosa BLCCF158	I	Contig	5.17
GCF_014222125.1	Trichormus variabilis V5	IV	Scaffold	6.92
GCF_014222135.1	Trichormus variabilis ARAD	IV	Scaffold	7.01
GCF_014222145.1	Trichormus variabilis 9RC	IV	Scaffold	7.08
GCF_014222155.1	Trichormus variabilis N2B	IV	Scaffold	7.02
GCF_014222165.1	Nostoc sp. 2RC	IV	Contig	8.68
GCF_014222225.1	Trichormus variabilis PNB	IV	Scaffold	6.98
GCF_014222245.1	Trichormus variabilis FSR	IV	Scaffold	6.92
GCF_014222255.1	Nostoc sp. UCD120	IV	Contig	8.41
GCF_014222275.1	Nostoc sp. UCD122	IV	Contig	8.29
GCF_014222285.1	Nostoc sp. UCD121	IV	Contig	8.5
GCF_014224335.1	Synechococcus sp. BSF8S	I	Contig	2.88
GCF_014224355.1	Synechococcus sp. BSA11S	I	Contig	2.88
GCF_014279535.1	Synechococcus sp. TAK9802	I	Complete	2.19
GCF_014279555.1	Synechococcus sp. SYN20	I	Complete	2.73
GCF_014279575.1	Synechococcus sp. RS9915	I	Chromosome	2.42
GCF_014279595.1	Synechococcus sp. RS9909	I	Complete	2.6
GCF_014279615.1	Synechococcus sp. RS9907	I	Complete	2.58
GCF_014279635.1	Synechococcus sp. RS9902	I	Complete	2.48
GCF_014279655.1	Synechococcus sp. ROS8604	I	Complete	2.88
GCF_014279755.1	Synechococcus sp. PROS-U-1	I	Complete	2.58
GCF_014279775.1	Synechococcus sp. PROS-9-1	I	Complete	2.27
GCF_014279795.1	Synechococcus sp. PROS-7-1	I	Complete	2.57
GCF_014279815.1	Synechococcus sp. NOUM97013	I	Complete	2.55
GCF_014279835.1	Synechococcus sp. MVIR-18-1	I	Complete	2.45
GCF_014279855.1	Synechococcus sp. Minos11	I	Complete	2.28
GCF_014279875.1	Synechococcus sp. MEDNS5	I	Complete	2.44
GCF_014279895.1	Synechococcus sp. M16.1	I	Complete	2.11
GCF_014279915.1	Synechococcus sp. BOUM118	I	Chromosome	2.33
GCF_014279955.1	Synechococcus sp. BMK-MC-1	I	Complete	2.6
GCF_014279975.1	Synechococcus sp. BIOS-U3-1	I	Complete	2.71
GCF_014279995.1	Synechococcus sp. BIOS-E4-1	I	Chromosome	3.31
GCF_014280015.1	Synechococcus sp. A18-46.1	I	Complete	2.47
GCF_014280035.1	Synechococcus sp. A18-25c	I	Complete	2.51
GCF_014280055.1	Synechococcus sp. A18-40	I	Complete	2.4
GCF_014280075.1	Synechococcus sp. A15-62	I	Complete	2.29
GCF_014280095.1	Synechococcus sp. A15-60	I	Complete	2.54
GCF_014280115.1	Synechococcus sp. A15-44	I	Complete	2.62
GCF_014280175.1	Synechococcus sp. A15-28	I	Complete	2.34
GCF_014280195.1	Synechococcus sp. A15-24	I	Complete	2.31
GCF_014280215.1	Synechococcus sp. A15-127	I	Complete	2.54
GCF_014280235.1	Cyanobium sp. NS01	I	Complete	2.75
GCF_014299995.1	Sphaerospermopsis sp. LEGE 00249	IV	Contig	5.3
GCF_014304795.1	Synechococcus sp. WH 8101	I	Complete	2.62
GCF_014304815.1	Synechococcus sp. MIT S9220	I	Complete	2.42
GCF_014489415.1	Cylindrospermopsis curvispora GIHE-G1	IV	Complete	4.06
GCF_014489865.1	Limnospira fusiformis KN	III	Scaffold	5.78
GCF_014695175.1	Microcoleus sp. FACHB-DQ6	III	Contig	6.73
GCF_014695285.1	Coleofasciculus sp. FACHB-501	III	Contig	6.29
GCF_014695295.1	Microcoleus sp. FACHB-61	III	Contig	6.62
GCF_014695375.1	Coleofasciculus sp. FACHB-T130	III	Contig	6.21
GCF_014695385.1	Trichocoleus sp. FACHB-46	III	Contig	6.56
GCF_014695395.1	Nodosilinea sp. FACHB-131	III	Contig	6.16
GCF_014695405.1	Leptolyngbya sp. FACHB-1624	III	Contig	6.65
GCF_014695435.1	Coleofasciculus sp. FACHB-129	III	Contig	6.5
GCF_014695475.1	Coleofasciculus sp. FACHB-SPT9	III	Contig	6.57
GCF_014695485.1	Coleofasciculus sp. FACHB-125	III	Contig	6.72
GCF_014695505.1	Trichocoleus sp. FACHB-90	III	Contig	6.43
GCF_014695525.1	Microcoleus sp. FACHB-84	III	Contig	6.82
GCF_014695535.1	Trichocoleus sp. FACHB-832	III	Contig	6
GCF_014695575.1	Leptolyngbya sp. FACHB-8	III	Contig	6.93
GCF_014695585.1	Microcoleus sp. FACHB-831	III	Contig	6.42
GCF_014695595.1	Phormidium sp. FACHB-77	III	Contig	5.94
GCF_014695615.1	Leptolyngbya sp. FACHB-711	III	Contig	6.35
GCF_014695635.1	Coleofasciculus sp. FACHB-712	III	Contig	5.66
GCF_014695675.1	Trichocoleus sp. FACHB-69	III	Contig	6.47
GCF_014695685.1	Coleofasciculus sp. FACHB-64	III	Contig	6.33
GCF_014695715.1	Microcoleus sp. FACHB-68	III	Contig	6.53
GCF_014695725.1	Microcoleus sp. FACHB-672	III	Contig	6.37
GCF_014695745.1	Leptolyngbya sp. FACHB-671	III	Contig	7.36
GCF_014695775.1	Leptolyngbya sp. FACHB-60	III	Contig	5.91
GCF_014695795.1	Phormidium sp. FACHB-592	III	Contig	7.08
GCF_014695815.1	Trichocoleus sp. FACHB-6	III	Contig	6.19
GCF_014695825.1	Coleofasciculus sp. FACHB-542	III	Contig	5.95
GCF_014695845.1	Trichocoleus sp. FACHB-591	III	Contig	6.63
GCF_014695875.1	Leptolyngbya sp. FACHB-541	III	Contig	7.58
GCF_014695895.1	Microcoleus sp. FACHB-53	III	Contig	7.75
GCF_014695915.1	Trichocoleus sp. FACHB-40	III	Contig	6.38
GCF_014695925.1	Microcoleus sp. FACHB-45	III	Contig	6.79
GCF_014695955.1	Leptolyngbya sp. FACHB-36	III	Contig	4.26
GCF_014695965.1	Phormidium sp. FACHB-322	III	Contig	5.72
GCF_014695975.1	Leptolyngbya sp. FACHB-321	III	Contig	6.72
GCF_014696015.1	Oculatella sp. FACHB-28	III	Contig	7.23
GCF_014696035.1	Trichocoleus sp. FACHB-262	III	Contig	6.36
GCF_014696055.1	Leptolyngbya sp. FACHB-17	III	Contig	5.57
GCF_014696065.1	Leptolyngbya sp. FACHB-261	III	Contig	6.95
GCF_014696095.1	Leptolyngbya sp. FACHB-16	III	Contig	8.01
GCF_014696105.1	Microcoleus sp. FACHB-1515	III	Contig	5.79
GCF_014696135.1	Nodosilinea sp. FACHB-141	III	Contig	5.92
GCF_014696155.1	Microcoleus sp. FACHB-1	III	Contig	7.56
GCF_014696165.1	Nodosilinea sp. FACHB-13	III	Contig	5.66
GCF_014696195.1	Sphaerospermopsis sp. FACHB-1094	IV	Contig	5.71
GCF_014696215.1	Microcystis wesenbergii FACHB-1339	I	Contig	4.43
GCF_014696225.1	Anabaena sp. FACHB-1237	IV	Contig	4.65
GCF_014696235.1	Sphaerospermopsis sp. FACHB-1194	IV	Contig	5.41
GCF_014696265.1	Planktothrix sp. FACHB-1375	III	Contig	8.63
GCF_014696315.1	Calothrix membranacea FACHB-236	IV	Contig	8.81
GCF_014696335.1	Anabaena sp. FACHB-1250	IV	Contig	4.44
GCF_014696345.1	Pseudanabaena sp. FACHB-1277	III	Contig	4.77
GCF_014696355.1	Pseudanabaena sp. FACHB-1998	III	Contig	4.78
GCF_014696385.1	Pseudanabaena sp. FACHB-723	III	Contig	3.96
GCF_014696435.1	Calothrix anomala FACHB-343	IV	Contig	9.24
GCF_014696455.1	Limnothrix sp. FACHB-1088	III	Contig	4.59
GCF_014696465.1	Anabaena cylindrica FACHB-318	IV	Contig	6.96
GCF_014696485.1	Limnothrix sp. FACHB-1083	III	Contig	4.59
GCF_014696495.1	Calothrix sp. FACHB-168	IV	Contig	9.43
GCF_014696555.1	Calothrix parietina FACHB-288	IV	Contig	9.24
GCF_014696565.1	Calothrix sp. FACHB-1219	IV	Contig	9.6
GCF_014696595.1	Aulosira sp. FACHB-113	IV	Contig	9.25
GCF_014696615.1	Nostoc linckia FACHB-104	IV	Contig	9.39
GCF_014696625.1	Nostoc parmelioides FACHB-3921	IV	Contig	7.77
GCF_014696655.1	Nostoc sp. FACHB-888	IV	Contig	8.99
GCF_014696675.1	Phormidium tenue FACHB-1052	III	Contig	5.82
GCF_014696715.1	Pseudanabaena sp. FACHB-2040	III	Contig	6.28
GCF_014696735.1	Nostoc sp. PCC 7120	IV	Contig	7.08
GCF_014696755.1	Anabaena sp. FACHB-1391	IV	Contig	4.5
GCF_014696765.1	Anabaena sp. FACHB-709	IV	Contig	7.1
GCF_014696775.1	Anabaena cylindrica FACHB-170	IV	Contig	7
GCF_014696815.1	Aphanizomenon flos-aquae FACHB-1040	IV	Contig	5.79
GCF_014696825.1	Anabaena sphaerica FACHB-251	IV	Contig	6.2
GCF_014696875.1	Microcystis wesenbergii FACHB-1317	I	Contig	5.04
GCF_014696895.1	Chroococcidiopsis sp. FACHB-1243	II	Contig	6.92
GCF_014696905.1	Nostoc sp. FACHB-190	IV	Contig	8.46
GCF_014696925.1	Pseudanabaena sp. FACHB-1050	III	Contig	5.63
GCF_014696935.1	Desertifilum sp. FACHB-1129	III	Contig	6.29
GCF_014696985.1	Desertifilum sp. FACHB-866	III	Contig	6.3
GCF_014697015.1	Desertifilum sp. FACHB-868	III	Contig	6.31
GCF_014697025.1	Alkalinema sp. FACHB-956	III	Contig	6.16
GCF_014697055.1	Calothrix sp. FACHB-156	IV	Contig	9.52
GCF_014697075.1	Tolypothrix sp. FACHB-123	IV	Contig	8.51
GCF_014697105.1	Anabaena subtropica FACHB-260	IV	Contig	5.81
GCF_014697125.1	Anabaena minutissima FACHB-250	IV	Contig	7.07
GCF_014697155.1	Anabaena variabilis FACHB-171	IV	Contig	7.07
GCF_014697165.1	Trichormus variabilis FACHB-319	IV	Contig	6.99
GCF_014697195.1	Cylindrospermum sp. FACHB-282	IV	Contig	6.1
GCF_014697225.1	Leptolyngbya sp. FACHB-161	III	Contig	6.74
GCF_014697245.1	Leptolyngbya sp. FACHB-402	III	Contig	7.14
GCF_014697265.1	Leptolyngbya sp. FACHB-239	III	Contig	7.15
GCF_014697285.1	Leptolyngbya sp. FACHB-238	III	Contig	7.17
GCF_014697315.1	Aphanizomenon flos-aquae FACHB-1171	IV	Contig	4.34
GCF_014697335.1	Anabaena cylindrica FACHB-243	IV	Contig	6.89
GCF_014697355.1	Nostoc calcicola FACHB-3891	IV	Contig	9.03
GCF_014697365.1	Cyanobacterium aponinum FACHB-4101	I	Contig	4.18
GCF_014697375.1	Phormidium sp. FACHB-1136	III	Contig	5.98
GCF_014697415.1	Cyanobium sp. FACHB-13342	I	Contig	2.37
GCF_014697425.1	Nostoc sp. FACHB-110	IV	Contig	7.99
GCF_014697455.1	Nostoc sp. FACHB-145	IV	Contig	9.12
GCF_014697475.1	Nostoc sp. FACHB-152	IV	Contig	8.62
GCF_014697485.1	Anabaena sp. FACHB-83	IV	Contig	8.51
GCF_014697495.1	Nostoc sp. FACHB-87	IV	Contig	8.51
GCF_014697535.1	Fischerella sp. FACHB-380	V	Contig	6.91
GCF_014697545.1	Oscillatoria sp. FACHB-1407	III	Contig	8.13
GCF_014697575.1	Planktothrix sp. FACHB-1365	III	Contig	6.62
GCF_014697585.1	Dolichospermum sp. FACHB-1091	IV	Contig	4.52
GCF_014697615.1	Nostoc sp. FACHB-280	IV	Contig	7.64
GCF_014697625.1	Anabaena azotica FACHB-119	IV	Contig	8.05
GCF_014698035.1	Nostoc muscorum FACHB-395	IV	Contig	9.43
GCF_014698045.1	Aulosira sp. FACHB-615	IV	Contig	8.34
GCF_014698055.1	Nostoc sp. FACHB-133	IV	Contig	8.86
GCF_014698065.1	Nostoc flagelliforme FACHB-838	IV	Contig	10.84
GCF_014698115.1	Nostoc sp. FACHB-973	IV	Contig	9.53
GCF_014698135.1	Limnothrix sp. FACHB-881	III	Contig	4.5
GCF_014698145.1	Oscillatoria sp. FACHB-1406	III	Contig	5.47
GCF_014698175.1	Planktothricoides sp. FACHB-1370	III	Contig	7
GCF_014698185.1	Coleofasciculus sp. FACHB-SPT36	III	Contig	6.13
GCF_014698215.1	Limnothrix sp. FACHB-708	III	Contig	4.5
GCF_014698235.1	Limnothrix sp. FACHB-406	III	Contig	4.5
GCF_014698245.1	Aphanizomenon sp. FACHB-1399	IV	Contig	4.35
GCF_014698265.1	Aphanizomenon sp. FACHB-1401	IV	Contig	4.35
GCF_014698295.1	Aphanizomenon flos-aquae FACHB-1290	IV	Contig	4.31
GCF_014698305.1	Anabaena lutea FACHB-196	IV	Contig	6.06
GCF_014698335.1	Microcystis viridis FACHB-1342	I	Contig	4.7
GCF_014698355.1	Anabaena variabilis FACHB-164	IV	Contig	5.99
GCF_014698375.1	Microcystis flos-aquae FACHB-1344	I	Contig	5.26
GCF_014698385.1	Arthrospira platensis FACHB-971	III	Contig	5.62
GCF_014698415.1	Synechococcus elongatus FACHB-242	I	Contig	2.74
GCF_014698435.1	Scytonema hofmannii FACHB-248	IV	Contig	7.93
GCF_014698445.1	Microcystis elabens FACHB-917	I	Contig	3.68
GCF_014698475.1	Nostoc spongiaeforme FACHB-130	IV	Contig	7.16
GCF_014698495.1	Nostoc punctiforme FACHB-252	IV	Contig	8.95
GCF_014698505.1	Nostoc foliaceum FACHB-393	IV	Contig	8.87
GCF_014698525.1	Nostoc linckia FACHB-391	IV	Contig	8.81
GCF_014698535.1	Planktothricoides sp. FACHB-1261	III	Contig	7.01
GCF_014698575.1	Synechocystis sp. FACHB-898	I	Contig	3.88
GCF_014698595.1	Synechocystis sp. FACHB-908	I	Contig	3.86
GCF_014698605.1	Synechocystis sp. FACHB-383	I	Contig	4.07
GCF_014698625.1	Synechocystis sp. FACHB-929	I	Contig	3.85
GCF_014698635.1	Nostoc sp. FACHB-857	IV	Contig	9.24
GCF_014698675.1	Arthrospira platensis FACHB-439	III	Contig	5.8
GCF_014698695.1	Aphanizomenon flos-aquae FACHB-1416	IV	Contig	4.29
GCF_014698705.1	Aphanizomenon flos-aquae FACHB-1265	IV	Contig	4.34
GCF_014698725.1	Aphanizomenon flos-aquae FACHB-1249	IV	Contig	4.35
GCF_014698735.1	Anabaena catenula FACHB-362	IV	Contig	6.23
GCF_014698755.1	Aphanizomenon flos-aquae FACHB-1287	IV	Contig	4.35
GCF_014698795.1	Nostoc sp. FACHB-892	IV	Contig	9.03
GCF_014698815.1	Arthrospira platensis FACHB-835	III	Contig	5.83
GCF_014698825.1	Richelia sinica FACHB-800	IV	Contig	5.8
GCF_014698835.1	Nostoc paludosum FACHB-159	IV	Contig	9.27
GCF_014698845.1	Coleofasciculus sp. FACHB-1120	III	Contig	6.2
GCF_014698895.1	Synechococcus elongatus FACHB-1061	I	Contig	2.73
GCF_014698905.1	Synechococcus elongatus PCC 7942	I	Contig	2.74
GCF_014698945.1	Synechococcus sp. FACHB-909	I	Contig	3.18
GCF_014698965.1	Iningainema sp. BLCCT55	IV	Scaffold	9.51
GCF_014748295.1	Planktothrix sp. FACHB-1355	III	Contig	6.9
GCF_014764505.1	Phormidium tenue FACHB-886	III	Contig	8.93
GCF_014831675.1	Komarekiella sp. 'clone 1'	IV	Scaffold	8.5
GCF_014849525.1	Microcoleus sp. FACHB-SPT15	III	Contig	7.52
GCF_900009135.1	Planktothrix sp. PCC 11201	III	Scaffold	5.99
GCF_900009145.1	Planktothrix tepida PCC 9214	III	Scaffold	6.78
GCF_900009265.2	Planktothrix paucivesiculata PCC 9631	III	Scaffold	6.15
GCF_900009275.1	Planktothrix rubescens	III	Scaffold	11.39
GCF_900010725.2	Planktothrix serta PCC 8927	III	Scaffold	6.27
GCF_900047545.1	Candidatus Synechococcus spongiarum	I	Contig	1.41
GCF_900088535.1	Cyanobium sp. NIES-981	I	Complete	3.02
GCF_900149785.1	Phormidium sp. HE10JO	III	Scaffold	4.82
GCF_900177365.1	Synechococcus sp. OG1	I	Contig	3.43
GCF_900177825.1	Synechococcus sp. 7002	I	Contig	3.43
GCF_900185595.1	Calothrix rhizosoleniae SC01	IV	Contig	5.97
GCF_900473895.1	Synechococcus sp. N32	I	Contig	2.21
GCF_900473925.1	Synechococcus sp. N5	I	Contig	2.09
GCF_900473935.1	Synechococcus sp. UW105	I	Contig	2.66
GCF_900473955.1	Synechococcus sp. GEYO	I	Contig	2.34
GCF_900473965.1	Synechococcus sp. UW179A	I	Contig	3.06
GCF_900473975.1	Synechococcus sp. N26	I	Contig	2.13
GCF_900474015.1	Synechococcus sp. UW106	I	Contig	2.48
GCF_900474045.1	Synechococcus sp. N19	I	Contig	2.16
GCF_900474085.1	Synechococcus sp. UW86	I	Contig	2.09
GCF_900474245.1	Synechococcus sp. UW179B	I	Contig	2.53
GCF_900474295.1	Synechococcus sp. UW140	I	Contig	2.7
GCF_900659865.1	Hyella patelloides LEGE 07179	II	Scaffold	8.06
GCF_903858395.1	Synechococcus lacustris	I	Contig	1.99
GCF_903866575.1	Synechococcus lacustris	I	Contig	1.78
GCF_903872215.1	Synechococcus lacustris	I	Contig	2.05
GCF_903878095.1	Synechococcus lacustris	I	Contig	2.44
GCF_903883435.1	Synechococcus lacustris	I	Contig	2.26
GCF_903884075.1	Synechococcus lacustris	I	Contig	2.5
GCF_903887965.1	Synechococcus lacustris	I	Contig	1.88
GCF_903933145.1	Synechococcus lacustris	I	Contig	1.35
GCF_903934005.1	Synechococcus lacustris	I	Contig	2.43
GCF_903934605.1	Synechococcus lacustris	I	Contig	2.65
GCF_903935695.1	Synechococcus lacustris	I	Contig	2.63
GCF_903936695.1	Synechococcus lacustris	I	Contig	2.69
GCF_903936805.1	Synechococcus lacustris	I	Contig	2.54
GCF_903936985.1	Synechococcus lacustris	I	Contig	2.45
GCF_903937765.1	Synechococcus lacustris	I	Contig	2.63
GCF_903938375.1	Synechococcus lacustris	I	Contig	2.69
GCF_903939705.1	Synechococcus lacustris	I	Contig	2.51
GCF_903940395.1	Synechococcus lacustris	I	Contig	2.47
GCF_903940455.1	Synechococcus lacustris	I	Contig	2.64
GCF_903943975.1	Synechococcus lacustris	I	Contig	2.47
GCF_903944355.1	Synechococcus lacustris	I	Contig	2.48
GCF_903944915.1	Synechococcus lacustris	I	Contig	2.74
GCF_903944935.1	Synechococcus lacustris	I	Contig	2.66
GCF_903949255.1	Synechococcus lacustris	I	Contig	2.51
GCF_903949385.1	Synechococcus lacustris	I	Contig	2.49
GCF_903953475.1	Synechococcus lacustris	I	Contig	2.69
GCF_903954105.1	Synechococcus lacustris	I	Contig	1.41
GCF_903959415.1	Synechococcus lacustris	I	Contig	1.33
GCF_903959745.1	Synechococcus lacustris	I	Contig	2.66
GCF_903960735.1	Synechococcus lacustris	I	Contig	2.28
GCF_002368075.1	Sphaerospermopsis kisseleviana NIES-73	IV	Chromosome	5.61
GCF_002218085.1	Tolypothrix sp. NIES-4075	IV	Scaffold	8.25
GCF_002368295.1	Tolypothrix tenuis NIES-37	IV	Chromosome	9.35
GCF_002368015.1	Trichormus variabilis NIES-23	IV	Chromosome	7.47
GCF_900474185.1	Synechococcus sp. UW69	I	Contig	2.37

## Sheet: Table S4
RefSeq ID	Organism	Assembly level	Date	Submitter	Total length (Mbp)	N50 contig length (kbp)	Number of contigs	Bin Id	Marker line	Age	Genomes	Markers	Marker sets	0	1	2	3	4	5+	Completeness (%)	Contamination (%)	Strain heterogeneity (%)
GCF_003185865.1	Nostoc sp. 3335mG	Scaffold	2018-06-04	Langebio Cinvestav Irapuato	9.23	22.491	1000	GCF_003185865.1_ASM318586v1_translated_cds	Cyanobacteria	-1	129	472	368	119	114	151	63	15	10	69.84	79.33	6.69
GCF_001482745.2	Oscillatoriales cyanobacterium MTP1	Contig	2018-07-27	The United States Air Force Academy (USAFA)	7.65	162.467	68	GCF_001482745.2_ASM148274v2_translated_cds	Cyanobacteria	-1	129	472	368	13	158	280	20	1	0	96.47	63.32	0
GCF_001637395.1	Leptolyngbya valderiana BDU 20041	Contig	2016-05-05	Bharathidasan University	6.99	16.575	420	GCF_001637395.1_ASM163739v1_translated_cds	Cyanobacteria	-1	129	472	368	69	232	144	24	3	0	82.93	42.28	0
GCF_010156995.1	Jacksonvillea sp. ISTCYN1	Scaffold	2020-02-04	Jawaharlal Nehru University	5.71	194.47	84	GCF_010156995.1_ASM1015699v1_translated_cds	Cyanobacteria	-1	129	472	368	101	221	112	31	6	1	77.25	40.34	1.59
GCF_001456025.1	Mastigocoleus testarum BC008	Contig	2015-12-03	Arizona State University	12.7	109.642	172	GCF_001456025.1_ASM145602v1_translated_cds	Cyanobacteria	-1	129	472	368	3	297	168	2	2	0	99.37	40.08	88.71
GCF_002608325.1	Nostoc linckia z16	Scaffold	2017-10-20	The University of Hong Kong	9.94	50.294	714	GCF_002608325.1_ASM260832v1_translated_cds	Cyanobacteria	-1	129	472	368	4	338	126	4	0	0	99.18	24.04	0.72
GCF_000828075.3	Tolypothrix campylonemoides VB511288	Scaffold	2019-10-25	Indian Institute Of Chemical biology	9.47	148.962	165	GCF_000828075.3_ASM82807v3_translated_cds	Cyanobacteria	-1	129	472	368	2	324	141	5	0	0	99.77	23.43	1.92
GCF_000412595.1	Microcystis aeruginosa SPC777	Contig	2013-06-19	University of Sao Paulo	5.45	35.658	278	GCF_000412595.1_spc777-v1_translated_cds	Cyanobacteria	-1	129	472	368	17	378	77	0	0	0	96.06	17.07	94.81
GCF_002608385.1	Nostoc linckia z15	Contig	2017-10-20	The University of Hong Kong	9.6	24.782	789	GCF_002608385.1_ASM260838v1_translated_cds	Cyanobacteria	-1	129	472	368	1	385	84	2	0	0	99.73	16.01	1.11
GCF_013361095.1	Pseudanabaena biceps	Scaffold	2020-06-18	National Research Council Canada	5.57	3970.96	48	GCF_013361095.1_O153_translated_cds	Cyanobacteria	-1	129	472	368	4	420	41	4	1	2	99.09	13.39	26.67
GCF_000972705.2	Limnoraphis robusta CS-951	Scaffold	2015-07-17	Griffith University	7.31	22.795	380	GCF_000972705.2_ASM97270v2_translated_cds	Cyanobacteria	-1	129	472	368	81	346	40	5	0	0	83.42	12.77	94.55
GCF_002260545.1	Hydrocoleum sp. CS-953	Scaffold	2017-08-18	Griffith University	8.39	6.846	1514	GCF_002260545.1_ASM226054v1_translated_cds	Cyanobacteria	-1	129	472	368	42	371	55	4	0	0	88.99	11.89	82.09
GCF_001637315.1	Phormidium willei BDU 130791	Contig	2016-05-05	Bharathidasan University	4.6	34.265	171	GCF_001637315.1_ASM163731v1_translated_cds	Cyanobacteria	-1	129	472	368	52	362	57	1	0	0	89.4	9.67	0
GCF_000153045.1	Synechococcus sp. WH 5701	Scaffold	2006-05-04	The Gordon and Betty Moore Foundation Marine Microbiology Initiative	3.28	271.681	135	GCF_000153045.1_ASM15304v1_translated_cds	Cyanobacteria	-1	129	472	368	2	433	37	0	0	0	99.46	7.93	21.62
GCF_002155185.1	Nostoc sp. RF31YmG	Scaffold	2017-05-22	CINVESTAV-Langebio	9.21	30.491	629	GCF_002155185.1_ASM215518v1_translated_cds	Cyanobacteria	-1	129	472	368	2	431	39	0	0	0	99.46	7.55	0
GCF_003017785.1	filamentous cyanobacterium CCP5	Contig	2018-03-26	Massachusetts Institute of Technology	5.3	7.428	907	GCF_003017785.1_ASM301778v1_translated_cds	Cyanobacteria	-1	129	472	368	46	391	33	2	0	0	90.02	7.41	28.21
GCF_000789435.1	Aphanizomenon flos-aquae 2012/KM1/D3	Contig	2014-12-04	Vilnius University	5.74	25.535	325	GCF_000789435.1_ASM78943v1_translated_cds	Cyanobacteria	-1	129	472	368	66	377	28	1	0	0	83.97	6.79	100
GCF_002870585.1	Fischerella thermalis CCMEE 5273	Scaffold	2018-01-10	University of Montana	6.1	10.64	946	GCF_002870585.1_ASM287058v1_translated_cds	Cyanobacteria	-1	129	472	368	3	441	28	0	0	0	99.37	6.16	0
GCF_002163975.1	Nostocales cyanobacterium HT-58-2	Complete Genome	2017-06-02	North Carolina State University	7.9			GCF_002163975.1_ASM216397v1_translated_cds	Cyanobacteria	-1	129	472	368	1	445	22	4	0	0	99.73	5.53	8.82
GCF_000018105.1	Acaryochloris marina MBIC11017	Complete Genome	2007-10-16	Washington University	8.36			GCF_000018105.1_ASM1810v1_translated_cds	Cyanobacteria	-1	129	472	368	1	461	5	3	1	1	99.73	5.3	56.1
GCF_002608275.1	Nostoc linckia z13	Scaffold	2017-10-20	The University of Hong Kong	9.18	30.329	572	GCF_002608275.1_ASM260827v1_translated_cds	Cyanobacteria	-1	129	472	368	6	442	24	0	0	0	98.82	5.19	8.33
GCF_000478195.2	Lyngbya aestuarii BL J	Contig	2013-10-21	Arizona State University	6.87	73.443	438	GCF_000478195.2_ASM47819v2_translated_cds	Cyanobacteria	-1	129	472	368	1	447	17	7	0	0	99.86	5.08	92.11
GCF_002026095.1	Prochlorococcus sp. HOT208_60m_813O04	Scaffold	2017-03-14	Massachusetts Institute of Technology	1.15	5.824	579	GCF_002026095.1_ASM202609v1_translated_cds	Cyanobacteria	-1	129	472	368	173	277	22	0	0	0	62.76	5.01	63.64
GCF_000176895.2	Limnospira indica PCC 8005	Scaffold	2012-02-14	SCK-CEN, Belgian Nuclear Research Center/Genoscope	6.17	55.028	698	GCF_000176895.2_ASM17689v2_translated_cds	Cyanobacteria	-1	129	472	368	2	444	25	1	0	0	99.86	4.98	92.86
GCF_002870725.1	Fischerella thermalis CCMEE 5330	Contig	2018-01-10	University of Montana	5.73	12.411	745	GCF_002870725.1_ASM287072v1_translated_cds	Cyanobacteria	-1	129	472	368	3	451	17	1	0	0	99.37	4.71	0
GCF_012912125.1	Brasilonema octagenarum UFV-OR1	Scaffold	2020-04-27	Sao Paulo State University (UNESP)	8.05	40.2	417	GCF_012912125.1_ASM1291212v1_translated_cds	Cyanobacteria	-1	129	472	368	5	447	19	1	0	0	98.91	4.62	13.64
GCF_003017855.1	filamentous cyanobacterium CCT1	Contig	2018-03-26	Massachusetts Institute of Technology	6.86	19.521	548	GCF_003017855.1_ASM301785v1_translated_cds	Cyanobacteria	-1	129	472	368	11	440	18	3	0	0	97.33	4.57	14.81
GCF_002368435.1	Scytonema sp. NIES-4073	Chromosome	2017-06-25	Toyohashi University of Technology	9.85	975.715	26	GCF_002368435.1_ASM236843v1_translated_cds	Cyanobacteria	-1	129	472	368	1	449	22	0	0	0	99.91	4.48	13.64
GCF_000346485.2	Scytonema hofmannii PCC 7110	Scaffold	2016-03-16	Heinrich-Heine-University Duesseldorf	12.29	461.908	86	GCF_000346485.2_ASM34648v2_translated_cds	Cyanobacteria	-1	129	472	368	2	450	20	0	0	0	99.64	4.48	5
GCF_000309385.1	Nodosilinea nodulosa PCC 7104	Scaffold	2012-11-05	JGI	6.89	211.625	62	GCF_000309385.1_ASM30938v1_translated_cds	Cyanobacteria	-1	129	472	368	3	449	17	2	1	0	99.18	4.35	20.69
GCF_004323185.1	Westiellopsis prolifica IICB1	Scaffold	2019-03-04	Indian Institute Of Chemical biology	7.31	55.012	230	GCF_004323185.1_ASM432318v1_translated_cds	Cyanobacteria	-1	129	472	368	1	451	18	2	0	0	99.73	4.21	4.17
GCF_002172675.1	unicellular cyanobacterium SU3	Scaffold	2017-06-05	Department of Ecology, Environment and Plant Sciences, Stockholm University	5.6	53.934	211	GCF_002172675.1_croco123Su3_translated_cds	Cyanobacteria	-1	129	472	368	0	457	14	1	0	0	100	4.21	0
GCF_006968915.1	Brasilonema octagenarum UFV-E1	Chromosome	2019-07-15	Sao Paulo State University (UNESP)	8.26	4994.15	8	GCF_006968915.1_ASM696891v1_translated_cds	Cyanobacteria	-1	129	472	368	3	449	20	0	0	0	99.18	4.08	30
GCF_003018975.1	filamentous cyanobacterium CCP4	Contig	2018-03-26	Massachusetts Institute of Technology	6.58	12.455	730	GCF_003018975.1_ASM301897v1_translated_cds	Cyanobacteria	-1	129	472	368	25	431	14	2	0	0	93.8	4.08	15
GCF_009725235.1	Scytonema sp. UIC 10036	Contig	2019-12-02	University of Illinois at Chicago	14.05	56.851	379	GCF_009725235.1_ASM972523v1_translated_cds	Cyanobacteria	-1	129	472	368	11	442	19	0	0	0	97.83	4.03	10.53
GCF_012912135.1	Brasilonema bromeliae SPC951	Scaffold	2020-04-27	Sao Paulo State University (UNESP)	6.26	17.374	572	GCF_012912135.1_ASM1291213v1_translated_cds	Cyanobacteria	-1	129	472	368	41	412	19	0	0	0	90.9	4.03	0
GCF_002368235.1	Scytonema sp. HK-05	Chromosome	2017-06-25	Toyohashi University of Technology	9.76	444.273	43	GCF_002368235.1_ASM236823v1_translated_cds	Cyanobacteria	-1	129	472	368	2	455	13	2	0	0	99.64	3.8	0
GCF_001904675.1	Scytonema sp. HK-05	Scaffold	2016-12-14	Xuefeng LU	9.56	85.213	189	GCF_001904675.1_ASM190467v1_translated_cds	Cyanobacteria	-1	129	472	368	2	455	13	2	0	0	99.64	3.8	0
GCF_000238775.1	Acaryochloris sp. CCMEE 5410	Contig	2011-06-03	The Gordon and Betty Moore Foundation Marine Microbiology Initiative	7.88	37.625	511	GCF_000238775.1_ASM23877v2_translated_cds	Cyanobacteria	-1	129	472	368	2	460	8	0	0	2	99.46	3.71	28.57
GCF_014695635.1	Coleofasciculus sp. FACHB-712	Contig	2020-09-22	South China Normal University	5.66	11.428	712	GCF_014695635.1_ASM1469563v1_translated_cds	Cyanobacteria	-1	129	472	368	43	412	16	1	0	0	89.72	3.62	73.68
GCF_000332585.1	Microcystis aeruginosa DIANCHI905	Contig	2013-01-22	Institute of Hydrobiology, Chinese Academy of Sciences	4.86	27.753	335	GCF_000332585.1_MicAerD1.0_translated_cds	Cyanobacteria	-1	129	472	368	2	457	12	1	0	0	99.46	3.62	73.33
GCF_002215035.1	Leptolyngbya ohadii IS1	Scaffold	2017-07-05	The Hebrew University of Jerusalem	7.9	1546.43	11	GCF_002215035.1_ASM221503v1_translated_cds	Cyanobacteria	-1	129	472	368	3	455	13	1	0	0	99.18	3.62	37.5
GCF_014222165.1	Nostoc sp. 2RC	Contig	2020-08-17	University of Missouri-St. Louis	8.68	19.23	869	GCF_014222165.1_UMSL_Nostoc2RC_1.0_translated_cds	Cyanobacteria	-1	129	472	368	0	454	18	0	0	0	100	3.62	0
GCF_000763385.1	Leptolyngbya sp. KIOST-1	Contig	2014-10-03	Korea Institute of Ocean Science & Technology	6.32	3842.16	13	GCF_000763385.1_ASM76338v1_translated_cds	Cyanobacteria	-1	129	472	368	4	449	18	0	1	0	98.91	3.54	25
GCF_013867405.1	Cylindrospermopsis raciborskii CS-506_C	Scaffold	2020-07-28	Commonwealth Scientific and Industrial Research Organisation	3.72	13.75	1291	GCF_013867405.1_ASM1386740v1_translated_cds	Cyanobacteria	-1	129	472	368	62	397	11	2	0	0	87.09	3.44	41.18
GCF_012911965.1	Geitlerinema sp. P-1104	Scaffold	2020-04-27	Center of Biotechnology RAS	5.08	10.006	893	GCF_012911965.1_ASM1291196v1_translated_cds	Cyanobacteria	-1	129	472	368	17	442	12	1	0	0	95.65	3.4	93.33
GCF_002608225.1	Nostoc linckia z9	Scaffold	2017-10-20	The University of Hong Kong	8.95	49.38	330	GCF_002608225.1_ASM260822v1_translated_cds	Cyanobacteria	-1	129	472	368	1	456	15	0	0	0	99.73	3.4	6.67
GCF_001039265.1	Synechococcus sp. GFB01	Contig	2015-06-24	Federal University of Para	2.34	29.091	125	GCF_001039265.1_ASM103926v1_translated_cds	Cyanobacteria	-1	129	472	368	90	367	15	0	0	0	78.92	3.38	80
GCF_003003615.1	filamentous cyanobacterium CCP2	Contig	2018-03-15	Massachusetts Institute of Technology	6.95	18.744	528	GCF_003003615.1_ASM300361v1_translated_cds	Cyanobacteria	-1	129	472	368	14	446	10	2	0	0	97.55	3.35	12.5
GCF_002813575.1	Nostoc flagelliforme CCNUN1	Complete Genome	2017-12-07	Central China Normal University	10.23			GCF_002813575.1_ASM281357v1_translated_cds	Cyanobacteria	-1	129	472	368	0	454	18	0	0	0	100	3.35	11.11
GCF_002218085.1	Tolypothrix sp. NIES-4075	Scaffold	2017-06-23	Toyohashi University of Technology	8.25	497.905	93	GCF_002218085.1_ASM221808v1_translated_cds	Cyanobacteria	-1	129	472	368	0	457	14	1	0	0	100	3.35	5.88
GCF_002608145.1	Nostoc linckia z8	Scaffold	2017-10-20	The University of Hong Kong	9.05	51.065	310	GCF_002608145.1_ASM260814v1_translated_cds	Cyanobacteria	-1	129	472	368	0	455	17	0	0	0	100	3.35	0
GCF_003838195.1	Okeania hirsuta	Contig	2018-11-26	University of California, San Diego	8.79	27.938	716	GCF_003838195.1_ASM383819v1_translated_cds	Cyanobacteria	-1	129	472	368	5	453	13	1	0	0	98.78	3.26	25
GCF_002026065.1	Prochlorococcus sp. HOT212_60m_826P21	Scaffold	2017-03-14	Massachusetts Institute of Technology	1.26	18.108	360	GCF_002026065.1_ASM202606v1_translated_cds	Cyanobacteria	-1	129	472	368	110	349	12	1	0	0	74.74	3.15	60
GCF_002608345.1	Nostoc linckia z14	Scaffold	2017-10-20	The University of Hong Kong	9	42.821	347	GCF_002608345.1_ASM260834v1_translated_cds	Cyanobacteria	-1	129	472	368	4	454	14	0	0	0	98.91	3.12	7.14
GCF_002608015.1	Nostoc linckia z3	Scaffold	2017-10-20	The University of Hong Kong	8.98	100.75	141	GCF_002608015.1_ASM260801v1_translated_cds	Cyanobacteria	-1	129	472	368	1	457	14	0	0	0	99.73	3.12	0
GCF_903887965.1	Synechococcus lacustris	Contig	2020-07-17	Bioinformatics Infrastructure for Life Sciences (BILS)	1.88	5.785	410	GCF_903887965.1_freshwater_MAG_---_Ja2-D2_bin-0074_translated_cds	Cyanobacteria	-1	129	472	368	45	413	14	0	0	0	89.95	3.11	92.86
GCF_002156565.1	Prochlorococcus sp. HOT_208_60	Scaffold	2017-05-22	Massachusetts Institute of Technology	0.89	7.713	380	GCF_002156565.1_ASM215656v1_translated_cds	Cyanobacteria	-1	129	472	368	219	239	14	0	0	0	53.97	3.11	57.14
GCF_002025965.1	Prochlorococcus sp. HOT208_60m_808A10	Scaffold	2017-03-14	Massachusetts Institute of Technology	1.16	11.385	567	GCF_002025965.1_ASM202596v1_translated_cds	Cyanobacteria	-1	129	472	368	202	258	11	1	0	0	58.05	3	57.14
GCF_002026005.1	Prochlorococcus sp. HOT208_60m_808M21	Scaffold	2017-03-14	Massachusetts Institute of Technology	1.49	25.143	384	GCF_002026005.1_ASM202600v1_translated_cds	Cyanobacteria	-1	129	472	368	76	385	9	2	0	0	82.88	2.99	80
GCF_002870675.1	Fischerella thermalis CCMEE 5318	Scaffold	2018-01-10	University of Montana	6.2	10.219	1001	GCF_002870675.1_ASM287067v1_translated_cds	Cyanobacteria	-1	129	472	368	1	460	11	0	0	0	99.73	2.99	18.18
GCF_006968745.1	Brasilonema sennae CENA114	Chromosome	2019-07-15	Sao Paulo State University (UNESP)	8.23	933.492	15	GCF_006968745.1_ASM696874v1_translated_cds	Cyanobacteria	-1	129	472	368	1	456	15	0	0	0	99.73	2.99	6.67
GCF_002607925.1	Nostoc linckia z18	Scaffold	2017-10-20	The University of Hong Kong	8.9	60.559	257	GCF_002607925.1_ASM260792v1_translated_cds	Cyanobacteria	-1	129	472	368	0	458	14	0	0	0	100	2.99	0
GCF_002608135.1	Nostoc linckia z7	Scaffold	2017-10-20	The University of Hong Kong	9.04	67.411	263	GCF_002608135.1_ASM260813v1_translated_cds	Cyanobacteria	-1	129	472	368	1	457	14	0	0	0	99.73	2.94	7.14
GCF_903883435.1	Synechococcus lacustris	Contig	2020-07-18	Bioinformatics Infrastructure for Life Sciences (BILS)	2.26	13.286	245	GCF_903883435.1_freshwater_MAG_---_Ja1-D2_bin-0710_translated_cds	Cyanobacteria	-1	129	472	368	20	435	17	0	0	0	96.47	2.93	88.24
GCF_000332095.2	Leptolyngbya sp. PCC 6406	Scaffold	2014-01-15	JGI	5.78	146.18	82	GCF_000332095.2_ASM33209v2_translated_cds	Cyanobacteria	-1	129	472	368	4	454	14	0	0	0	98.91	2.9	42.86
GCF_003838225.1	Okeania hirsuta	Scaffold	2018-11-26	University of California, San Diego	8.13	23.694	749	GCF_003838225.1_ASM383822v1_translated_cds	Cyanobacteria	-1	129	472	368	3	455	14	0	0	0	99.32	2.85	50
GCF_002607965.1	Nostoc linckia z1	Scaffold	2017-10-20	The University of Hong Kong	9.03	92.647	191	GCF_002607965.1_ASM260796v1_translated_cds	Cyanobacteria	-1	129	472	368	0	459	13	0	0	0	100	2.85	0
GCF_002608105.1	Nostoc linckia z6	Scaffold	2017-10-20	The University of Hong Kong	9.01	108.283	141	GCF_002608105.1_ASM260810v1_translated_cds	Cyanobacteria	-1	129	472	368	1	458	13	0	0	0	99.95	2.85	0
GCF_002608075.1	Nostoc linckia z4	Scaffold	2017-10-20	The University of Hong Kong	9	111.017	135	GCF_002608075.1_ASM260807v1_translated_cds	Cyanobacteria	-1	129	472	368	1	458	13	0	0	0	99.73	2.85	0
GCF_002607955.1	Nostoc linckia z2	Scaffold	2017-10-20	The University of Hong Kong	9.01	78.562	180	GCF_002607955.1_ASM260795v1_translated_cds	Cyanobacteria	-1	129	472	368	1	458	13	0	0	0	99.73	2.85	0
GCF_003268325.1	Arthrospira sp. O9.13F	Contig	2018-06-27	University of Gdansk	4.95	6.514	928	GCF_003268325.1_ASM326832v1_translated_cds	Cyanobacteria	-1	129	472	368	69	390	13	0	0	0	84.35	2.76	61.54
GCF_014698815.1	Arthrospira platensis FACHB-835	Contig	2020-09-22	South China Normal University	5.83	34.814	372	GCF_014698815.1_ASM1469881v1_translated_cds	Cyanobacteria	-1	129	472	368	1	461	10	0	0	0	99.86	2.72	90
GCF_000484535.1	Gloeobacter kilaueensis JS1	Complete Genome	2013-10-28	University of Hawaii at Manoa	4.72			GCF_000484535.1_ASM48453v1_translated_cds	Cyanobacteria	-1	129	472	368	18	440	14	0	0	0	95.24	2.72	7.14
GCF_002631755.1	Nostoc sp. 'Peltigera malacea cyanobiont' DB3992	Scaffold	2017-10-23	University of Iceland	8.52	13.867	1037	GCF_002631755.1_ASM263175v1_translated_cds	Cyanobacteria	-1	129	472	368	48	410	14	0	0	0	90.87	2.64	28.57
GCF_000315585.1	Fischerella sp. PCC 9339	Scaffold	2012-11-30	JGI	8.01	244.492	95	GCF_000315585.1_ASM31558v1_translated_cds	Cyanobacteria	-1	129	472	368	0	458	14	0	0	0	100	2.58	21.43
GCF_000828085.3	Scytonema tolypothrichoides VB-61278	Scaffold	2019-10-25	Indian Institute Of Chemical biology	7.89	134.718	159	GCF_000828085.3_ASM82808v3_translated_cds	Cyanobacteria	-1	129	472	368	0	458	14	0	0	0	100	2.58	7.14
GCF_012912105.1	Brasilonema sp. UFV-L1	Scaffold	2020-04-27	Sao Paulo State University (UNESP)	8.31	45.514	354	GCF_012912105.1_ASM1291210v1_translated_cds	Cyanobacteria	-1	129	472	368	4	454	14	0	0	0	99.09	2.49	14.29
GCF_001942475.1	Moorea producens 3L	Scaffold	2017-01-11	University of California San Diego	8.37	66.452	283	GCF_001942475.1_ASM194247v1_translated_cds	Cyanobacteria	-1	129	472	368	10	451	11	0	0	0	97.55	2.49	0
GCF_000211815.1	Moorea producens 3L	Scaffold	2011-05-09	University of California, San Diego, Scripps Institution of Oceanography	8.48	66.028	288	GCF_000211815.1_ASM21181v1_translated_cds	Cyanobacteria	-1	129	472	368	10	451	11	0	0	0	97.55	2.49	0
GCF_000317245.1	Fischerella muscicola SAG 1427-1	Contig	2012-12-05	Heinrich-Heine-University Duesseldorf	7.36	48.519	524	GCF_000317245.1_FisPCC73103_1.0_translated_cds	Cyanobacteria	-1	129	472	368	5	457	10	0	0	0	98.91	2.48	10
GCF_014697545.1	Oscillatoria sp. FACHB-1407	Contig	2020-09-22	South China Normal University	8.13	300.664	66	GCF_014697545.1_ASM1469754v1_translated_cds	Cyanobacteria	-1	129	472	368	1	463	6	2	0	0	99.73	2.46	0
GCF_001858115.1	Cylindrospermopsis raciborskii CS-508	Contig	2016-11-01	Pontificia Universidad Catolica de Chile	3.56	62.252	162	GCF_001858115.1_ASM185811v1_translated_cds	Cyanobacteria	-1	129	472	368	10	457	1	4	0	0	98.01	2.45	100
GCF_903866575.1	Synechococcus lacustris	Contig	2020-07-17	Bioinformatics Infrastructure for Life Sciences (BILS)	1.78	6.64	344	GCF_903866575.1_freshwater_MAG_---_Ja2_bin-0664_translated_cds	Cyanobacteria	-1	129	472	368	52	411	9	0	0	0	88.09	2.45	44.44
GCF_012911975.1	Nodosilinea sp. P-1105	Scaffold	2020-04-27	Research Center of Biotechnology RAS	6.01	68.504	197	GCF_012911975.1_ASM1291197v1_translated_cds	Cyanobacteria	-1	129	472	368	5	454	12	1	0	0	98.82	2.45	20
GCF_000817785.2	Hassallia byssoidea VB512170	Scaffold	2020-02-18	Indian Institute Of Chemical biology	7.5	52.789	235	GCF_000817785.2_ASM81778v2_translated_cds	Cyanobacteria	-1	129	472	368	6	454	12	0	0	0	98.37	2.45	8.33
GCF_013867415.1	Cylindrospermopsis raciborskii CS-506_A	Scaffold	2020-07-28	Commonwealth Scientific and Industrial Research Organisation	3.79	13.881	1418	GCF_013867415.1_ASM1386741v1_translated_cds	Cyanobacteria	-1	129	472	368	56	404	11	1	0	0	87.99	2.37	35.71
GCF_007830875.1	Calothrix desertica PCC 7102	Scaffold	2019-08-02	DOE Joint Genome Institute	11.42	267.368	125	GCF_007830875.1_ASM783087v1_translated_cds	Cyanobacteria	-1	129	472	368	2	461	8	1	0	0	99.64	2.36	36.36
GCF_003003845.1	Chamaesiphon polymorphus CCALA 037	Contig	2018-03-15	Massachusetts Institute of Technology	6.09	10.823	756	GCF_003003845.1_ASM300384v1_translated_cds	Cyanobacteria	-1	129	472	368	30	431	11	0	0	0	92.71	2.36	9.09
GCF_002026085.1	Prochlorococcus sp. HOT212_60m_824O11	Scaffold	2017-03-14	Massachusetts Institute of Technology	1	10.259	522	GCF_002026085.1_ASM202608v1_translated_cds	Cyanobacteria	-1	129	472	368	187	274	10	1	0	0	60.74	2.31	53.85
GCF_000332275.1	Synechococcus sp. PCC 7336	Chromosome	2013-01-22	JGI	5.07	1596.63	8	GCF_000332275.1_ASM33227v1_translated_cds	Cyanobacteria	-1	129	472	368	2	463	6	0	1	0	99.46	2.31	25
GCF_000317145.1	Chamaesiphon minutus PCC 6605	Chromosome	2012-12-05	JGI	6.76	6284.1	4	GCF_000317145.1_ASM31714v1_translated_cds	Cyanobacteria	-1	129	472	368	3	460	9	0	0	0	99.37	2.31	22.22
GCF_002026205.1	Prochlorococcus sp. HOT208_60m_810B23	Scaffold	2017-03-14	Massachusetts Institute of Technology	1.58	53.412	268	GCF_002026205.1_ASM202620v1_translated_cds	Cyanobacteria	-1	129	472	368	53	407	11	1	0	0	89.62	2.27	57.14
GCF_002095975.1	Microcystis aeruginosa PCC 7806SL	Complete Genome	2017-04-18	Institute of Hydrobiology, Chinese Academy of Sciences	5.14			GCF_002095975.1_ASM209597v1_translated_cds	Cyanobacteria	-1	129	472	368	2	453	17	0	0	0	99.46	2.26	82.35
GCF_002870385.1	Fischerella thermalis WC542	Scaffold	2018-01-10	University of Montana	5.49	7.637	1291	GCF_002870385.1_ASM287038v1_translated_cds	Cyanobacteria	-1	129	472	368	6	457	9	0	0	0	98.51	2.22	0
GCF_014697375.1	Phormidium sp. FACHB-1136	Contig	2020-09-22	South China Normal University	5.98	49.524	260	GCF_014697375.1_ASM1469737v1_translated_cds	Cyanobacteria	-1	129	472	368	2	462	6	1	1	0	99.46	2.17	40
GCF_002251945.1	Pseudanabaena sp. SR411	Contig	2017-08-15	Bucknell University	5.78	48.993	266	GCF_002251945.1_ASM225194v1_translated_cds	Cyanobacteria	-1	129	472	368	4	460	6	2	0	0	99.09	2.17	25
GCF_014696035.1	Trichocoleus sp. FACHB-262	Contig	2020-09-22	South China Normal University	6.36	251.39	119	GCF_014696035.1_ASM1469603v1_translated_cds	Cyanobacteria	-1	129	472	368	1	461	10	0	0	0	99.73	2.17	0
GCF_014695385.1	Trichocoleus sp. FACHB-46	Contig	2020-09-22	South China Normal University	6.56	247.588	92	GCF_014695385.1_ASM1469538v1_translated_cds	Cyanobacteria	-1	129	472	368	1	461	10	0	0	0	99.73	2.17	0
GCF_009372195.1	Nostoc sphaeroides CCNUC1	Complete Genome	2019-10-28	Central China Normal University	9.52			GCF_009372195.1_ASM937219v1_translated_cds	Cyanobacteria	-1	129	472	368	1	461	10	0	0	0	99.73	2.17	0
GCF_002870205.1	Fischerella thermalis WC441	Scaffold	2018-01-10	University of Montana	5.51	11.924	770	GCF_002870205.1_ASM287020v1_translated_cds	Cyanobacteria	-1	129	472	368	4	459	9	0	0	0	98.91	2.13	0
GCF_013867425.1	Cylindrospermopsis raciborskii CS-506_B	Scaffold	2020-07-28	Commonwealth Scientific and Industrial Research Organisation	3.73	13.788	1277	GCF_013867425.1_ASM1386742v1_translated_cds	Cyanobacteria	-1	129	472	368	52	410	9	1	0	0	88.89	2.08	25
GCF_014695585.1	Microcoleus sp. FACHB-831	Contig	2020-09-22	South China Normal University	6.42	140.288	85	GCF_014695585.1_ASM1469558v1_translated_cds	Cyanobacteria	-1	129	472	368	21	442	9	0	0	0	94.84	2.08	0
GCF_002245985.1	Nostoc sp. 'Peltigera membranacea cyanobiont' 232	Scaffold	2017-08-11	University of Iceland	9.16	49.482	398	GCF_002245985.1_ASM224598v1_translated_cds	Cyanobacteria	-1	129	472	368	4	460	8	0	0	0	98.91	2.04	25
GCF_002368315.1	Fischerella sp. NIES-4106	Chromosome	2017-06-25	Toyohashi University of Technology	7.25	2751.01	14	GCF_002368315.1_ASM236831v1_translated_cds	Cyanobacteria	-1	129	472	368	2	460	10	0	0	0	99.46	2.04	10
GCF_014695615.1	Leptolyngbya sp. FACHB-711	Contig	2020-09-22	South China Normal University	6.35	14.876	598	GCF_014695615.1_ASM1469561v1_translated_cds	Cyanobacteria	-1	129	472	368	20	444	7	1	0	0	96.33	2.04	10
GCF_003004015.1	Cyanosarcina cf. burmensis CCALA 770	Scaffold	2018-03-15	Massachusetts Institute of Technology	7.55	54.984	257	GCF_003004015.1_ASM300401v1_translated_cds	Cyanobacteria	-1	129	472	368	5	459	6	2	0	0	99.18	2.04	8.33
GCF_014698495.1	Nostoc punctiforme FACHB-252	Contig	2020-09-22	South China Normal University	8.95	299.721	77	GCF_014698495.1_ASM1469849v1_translated_cds	Cyanobacteria	-1	129	472	368	0	463	9	0	0	0	100	2.04	0
GCF_003022385.1	filamentous cyanobacterium CCP3	Contig	2018-03-27	Massachusetts Institute of Technology	5.78	15.406	519	GCF_003022385.1_ASM302238v1_translated_cds	Cyanobacteria	-1	129	472	368	17	442	13	0	0	0	95.38	2.01	7.69
GCF_014222275.1	Nostoc sp. UCD122	Contig	2020-08-17	University of Missouri-St. Louis	8.29	13.186	1244	GCF_014222275.1_UMSL_NostocUCD122_1.0_translated_cds	Cyanobacteria	-1	129	472	368	4	457	11	0	0	0	98.91	1.99	81.82
GCF_001895325.1	Microcystis aeruginosa CHAOHU 1326	Scaffold	2016-12-09	Shandong University	5.27	19.902	617	GCF_001895325.1_ASM189532v1_translated_cds	Cyanobacteria	-1	129	472	368	1	463	7	1	0	0	99.73	1.99	10
GCF_014695845.1	Trichocoleus sp. FACHB-591	Contig	2020-09-22	South China Normal University	6.63	140.235	126	GCF_014695845.1_ASM1469584v1_translated_cds	Cyanobacteria	-1	129	472	368	1	461	10	0	0	0	99.73	1.99	0
GCF_002026015.1	Prochlorococcus sp. HOT208_60m_808G21	Contig	2017-03-14	Massachusetts Institute of Technology	1.27	53.836	212	GCF_002026015.1_ASM202601v1_translated_cds	Cyanobacteria	-1	129	472	368	91	372	9	0	0	0	79.91	1.98	77.78
GCF_008757435.1	Microcystis aeruginosa EAWAG127a	Contig	2019-09-30	University of Zurich	4.97	4666.87	22	GCF_008757435.1_ASM875743v1_translated_cds	Cyanobacteria	-1	129	472	368	1	462	8	1	0	0	99.86	1.95	36.36
GCF_014695775.1	Leptolyngbya sp. FACHB-60	Contig	2020-09-22	South China Normal University	5.91	146.27	84	GCF_014695775.1_ASM1469577v1_translated_cds	Cyanobacteria	-1	129	472	368	1	462	8	0	1	0	99.73	1.91	42.86
GCF_014695595.1	Phormidium sp. FACHB-77	Contig	2020-09-22	South China Normal University	5.94	118.274	89	GCF_014695595.1_ASM1469559v1_translated_cds	Cyanobacteria	-1	129	472	368	1	462	8	0	1	0	99.73	1.91	42.86
GCF_014695965.1	Phormidium sp. FACHB-322	Contig	2020-09-22	South China Normal University	5.72	118.274	79	GCF_014695965.1_ASM1469596v1_translated_cds	Cyanobacteria	-1	129	472	368	2	461	8	0	1	0	99.46	1.91	42.86
GCF_003011125.1	Synechococcus lacustris	Scaffold	2018-03-19	Evolutionary Genomics Group	2.67	26.976	307	GCF_003011125.1_ASM301112v1_translated_cds	Cyanobacteria	-1	129	472	368	8	456	8	0	0	0	98.01	1.9	75
GCF_001895925.1	Phormidesmis priestleyi ULC007	Scaffold	2016-12-09	University of Liege	5.68	85.794	137	GCF_001895925.1_ASM189592v1_translated_cds	Cyanobacteria	-1	129	472	368	17	447	8	0	0	0	95.92	1.9	75
GCF_014696925.1	Pseudanabaena sp. FACHB-1050	Contig	2020-09-22	South China Normal University	5.63	93.623	89	GCF_014696925.1_ASM1469692v1_translated_cds	Cyanobacteria	-1	129	472	368	5	462	2	1	2	0	98.82	1.9	35.29
GCF_001275395.1	Hapalosiphon sp. MRB220	Scaffold	2015-08-27	Singapore-MIT Alliance for Research and Technology	7.43	108.475	171	GCF_001275395.1_ASM127539v1_translated_cds	Cyanobacteria	-1	129	472	368	3	461	7	1	0	0	99.18	1.9	10
GCF_001858025.1	Trichormus sp. NMC-1	Scaffold	2016-10-31	School of Agriculture, Yunnan University	5.94	156.762	123	GCF_001858025.1_ASM185802v1_translated_cds	Cyanobacteria	-1	129	472	368	0	464	8	0	0	0	100	1.86	100
GCF_003990575.1	Chlorogloeopsis fritschii PCC 6912	Scaffold	2019-01-02	Leibniz Institute DSMZ-German Collection of Microorganisms and Cell Cultures	7.77	115.36	154	GCF_003990575.1_ASM399057v1_translated_cds	Cyanobacteria	-1	129	472	368	1	463	8	0	0	0	99.73	1.86	12.5
GCF_000317285.1	Chlorogloeopsis fritschii PCC 6912	Contig	2012-12-05	HHU Duesseldorf	7.75	123.903	161	GCF_000317285.1_ChlPCC6912_1.0_translated_cds	Cyanobacteria	-1	129	472	368	5	459	8	0	0	0	98.64	1.86	12.5
GCF_003991905.1	Calothrix desertica PCC 7102	Scaffold	2019-01-04	Leibniz Institute DSMZ-German Collection of Microorganisms and Cell Cultures	11.42	161.53	233	GCF_003991905.1_ASM399190v1_translated_cds	Cyanobacteria	-1	129	472	368	2	463	6	1	0	0	99.64	1.81	22.22
GCF_001050835.1	Crocosphaera watsonii WH 0005	Contig	2013-09-13	University of California Santa Cruz	5.96	9.619	1266	GCF_001050835.1_ASM105083v1_translated_cds	Cyanobacteria	-1	129	472	368	19	447	5	0	1	0	95.79	1.81	9.09
GCF_002321945.1	Cylindrospermopsis raciborskii CYRF	Scaffold	2017-09-21	Universidade Federal do Rio de Janeiro	4.15	46.161	315	GCF_002321945.1_ASM232194v1_translated_cds	Cyanobacteria	-1	129	472	368	60	402	10	0	0	0	86.47	1.8	100
GCF_000586015.1	Candidatus Synechococcus spongiarum SH4	Contig	2014-03-07	The Hong Kong University of Science and Technology	1.66	7.835	273	GCF_000586015.1_SynSpo.0_translated_cds	Cyanobacteria	-1	129	472	368	80	384	8	0	0	0	81.52	1.77	37.5
GCF_003967015.1	Pseudanabaena sp. ABRG5-3	Complete Genome	2018-01-04	Department of Life Sciences, Graduate School of Arts and Sciences, University of Tokyo	5.66			GCF_003967015.1_ASM396701v1_translated_cds	Cyanobacteria	-1	129	472	368	3	462	5	2	0	0	99.18	1.77	18.18
GCF_014698795.1	Nostoc sp. FACHB-892	Contig	2020-09-22	South China Normal University	9.03	186.744	151	GCF_014698795.1_ASM1469879v1_translated_cds	Cyanobacteria	-1	129	472	368	0	463	9	0	0	0	100	1.77	11.11
GCF_014698835.1	Nostoc paludosum FACHB-159	Contig	2020-09-22	South China Normal University	9.27	157.552	159	GCF_014698835.1_ASM1469883v1_translated_cds	Cyanobacteria	-1	129	472	368	1	462	9	0	0	0	99.91	1.77	11.11
GCF_014698635.1	Nostoc sp. FACHB-857	Contig	2020-09-22	South China Normal University	9.24	157.552	165	GCF_014698635.1_ASM1469863v1_translated_cds	Cyanobacteria	-1	129	472	368	1	462	9	0	0	0	99.91	1.77	11.11
GCF_014748295.1	Planktothrix sp. FACHB-1355	Contig	2020-09-25	South China Normal University	6.9	5.87	1382	GCF_014748295.1_ASM1474829v1_translated_cds	Cyanobacteria	-1	129	472	368	99	365	8	0	0	0	80.37	1.77	0
GCF_903960735.1	Synechococcus lacustris	Contig	2020-07-18	Bioinformatics Infrastructure for Life Sciences (BILS)	2.28	5.925	470	GCF_903960735.1_freshwater_MAG_---_Loc081215-5m_bin-0692_translated_cds	Cyanobacteria	-1	129	472	368	51	413	8	0	0	0	92.08	1.75	0
GCF_903872215.1	Synechococcus lacustris	Contig	2020-07-18	Bioinformatics Infrastructure for Life Sciences (BILS)	2.05	8.957	309	GCF_903872215.1_freshwater_MAG_---_Ja1-D5_bin-150_translated_cds	Cyanobacteria	-1	129	472	368	32	432	8	0	0	0	94.29	1.72	37.5
GCF_001264245.1	Microcystis panniformis FACHB-1757	Complete Genome	2015-08-11	Wuxi Environmental Monitoring Centre & Southeast University	5.69			GCF_001264245.1_ASM126424v1_translated_cds	Cyanobacteria	-1	129	472	368	21	445	5	1	0	0	95.7	1.72	25
GCF_002870255.1	Fischerella thermalis WC213	Scaffold	2018-01-10	University of Montana	5.35	19.361	563	GCF_002870255.1_ASM287025v1_translated_cds	Cyanobacteria	-1	129	472	368	7	458	7	0	0	0	98.55	1.72	0
GCF_000235665.1	Crocosphaera watsonii WH 0003	Contig	2011-11-16	University of California at Santa Cruz	5.89	10.945	1126	GCF_000235665.1_ASM23566v2_translated_cds	Cyanobacteria	-1	129	472	368	8	458	5	0	1	0	98.01	1.68	9.09
GCF_008807075.1	Synechococcus sp. RSCCF101	Complete Genome	2019-10-03	King Abdullah University of Science and Technology	2.98			GCF_008807075.1_ASM880707v1_translated_cds	Cyanobacteria	-1	129	472	368	11	453	8	0	0	0	97.33	1.63	100
GCF_001870905.1	Geitlerinema sp. PCC 9228	Scaffold	2016-11-08	University of Michigan	4.8	36.953	257	GCF_001870905.1_ASM187090v1_translated_cds	Cyanobacteria	-1	129	472	368	5	463	3	0	1	0	99.23	1.63	66.67
GCF_002246015.1	Nostoc sp. 'Peltigera membranacea cyanobiont' 210A	Scaffold	2017-08-11	University of Iceland	8.33	210.557	73	GCF_002246015.1_ASM224601v1_translated_cds	Cyanobacteria	-1	129	472	368	5	460	6	1	0	0	98.64	1.63	22.22
GCF_000733415.1	[Leptolyngbya] sp. JSC-1	Scaffold	2014-07-25	DOE Joint Genome Institute	7.87	89.671	122	GCF_000733415.1_ASM73341v1_translated_cds	Cyanobacteria	-1	129	472	368	2	463	7	0	0	0	99.46	1.63	14.29
GCF_000447295.1	Fischerella sp. PCC 9431	Scaffold	2013-08-15	JGI	7.17	486.718	44	GCF_000447295.1_ASM44729v1_translated_cds	Cyanobacteria	-1	129	472	368	1	464	6	1	0	0	99.73	1.63	11.11
GCF_000482245.1	Leptolyngbya sp. Heron Island J	Contig	2013-10-25	Arizona State University	8.06	103.122	119	GCF_000482245.1_LepHIscaffolds_translated_cds	Cyanobacteria	-1	129	472	368	5	460	7	0	0	0	98.64	1.63	0
GCF_000011385.1	Gloeobacter violaceus PCC 7421	Complete Genome	2003-10-03	Kazusa	4.66			GCF_000011385.1_ASM1138v1_translated_cds	Cyanobacteria	-1	129	472	368	15	450	7	0	0	0	96.06	1.63	0
GCF_014695955.1	Leptolyngbya sp. FACHB-36	Contig	2020-09-22	South China Normal University	4.26	8.711	693	GCF_014695955.1_ASM1469595v1_translated_cds	Cyanobacteria	-1	129	472	368	100	365	7	0	0	0	76.95	1.59	85.71
GCF_900659865.1	Hyella patelloides LEGE 07179	Scaffold	2019-07-19	i3S/IBMC	8.06	20.427	708	GCF_900659865.1_H1P_translated_cds	Cyanobacteria	-1	129	472	368	4	461	6	1	0	0	98.91	1.59	22.22
GCF_000317265.1	Chlorogloeopsis fritschii PCC 9212	Contig	2012-12-05	Heinrich-Heine-University Duesseldorf	7.65	117.952	188	GCF_000317265.1_ChlPCC9212_1.0_translated_cds	Cyanobacteria	-1	129	472	368	1	464	7	0	0	0	99.73	1.59	14.29
GCF_000312225.1	Microcystis aeruginosa PCC 9807	Scaffold	2012-08-06	Genoscope CEA	5.16	11.789	782	GCF_000312225.1_ASM31222v1_translated_cds	Cyanobacteria	-1	129	472	368	2	463	6	1	0	0	99.46	1.59	11.11
GCF_003003835.1	Chroococcidiopsis cubana CCALA 043	Scaffold	2018-03-15	Massachusetts Institute of Technology	7.57	11.182	926	GCF_003003835.1_ASM300383v1_translated_cds	Cyanobacteria	-1	129	472	368	38	428	5	1	0	0	91.21	1.54	12.5
GCF_002110465.1	unicellular cyanobacterium SU2	Scaffold	2017-04-25	Department of Ecology, Environment and Plant Sciences, Stockholm University	5.24	209.138	84	GCF_002110465.1_croco123_translated_cds	Cyanobacteria	-1	129	472	368	0	465	7	0	0	0	100	1.51	0
GCF_000013205.1	Synechococcus sp. JA-3-3Ab	Complete Genome	2006-02-06	The Institute for Genomic Research (TIGR)	2.93			GCF_000013205.1_ASM1320v1_translated_cds	Cyanobacteria	-1	129	472	368	5	461	6	0	0	0	98.64	1.49	66.67
GCF_002760345.1	Synechococcus sp. 65AY6Li	Scaffold	2017-11-07	DOE Joint Genome Institute	2.93	65.299	67	GCF_002760345.1_ASM276034v1_translated_cds	Cyanobacteria	-1	129	472	368	7	459	6	0	0	0	98.55	1.49	66.67
GCF_011009555.1	Leptolyngbyaceae cyanobacterium CCMR0081	Scaffold	2020-02-25	Federal University of Rio de Janeiro	8.66	51.381	359	GCF_011009555.1_ASM1100955v1_translated_cds	Cyanobacteria	-1	129	472	368	3	462	7	0	0	0	99.18	1.49	28.57
GCF_002949735.1	Nostoc sp. 'Peltigera membranacea cyanobiont' N6	Complete Genome	2018-02-26	University of Iceland	8.9			GCF_002949735.1_ASM294973v1_translated_cds	Cyanobacteria	-1	129	472	368	1	463	8	0	0	0	99.73	1.49	12.5
GCF_014023275.1	Nostoc edaphicum CCNP1411	Complete Genome	2020-07-31	University of Gdansk	8.32			GCF_014023275.1_ASM1402327v1_translated_cds	Cyanobacteria	-1	129	472	368	3	461	8	0	0	0	99.37	1.49	12.5
GCF_000316665.1	Rivularia sp. PCC 7116	Complete Genome	2012-12-04	DOE Joint Genome Institute	8.73			GCF_000316665.1_ASM31666v1_translated_cds	Cyanobacteria	-1	129	472	368	1	465	4	2	0	0	99.73	1.49	0
GCF_014696675.1	Phormidium tenue FACHB-1052	Contig	2020-09-22	South China Normal University	5.82	248.526	36	GCF_014696675.1_ASM1469667v1_translated_cds	Cyanobacteria	-1	129	472	368	3	460	9	0	0	0	99.18	1.45	11.11
GCF_001904775.1	Phormidium tenue NIES-30	Scaffold	2016-12-14	Xuefeng LU	5.82	214.38	45	GCF_001904775.1_ASM190477v1_translated_cds	Cyanobacteria	-1	129	472	368	3	460	9	0	0	0	99.18	1.45	11.11
GCF_014696065.1	Leptolyngbya sp. FACHB-261	Contig	2020-09-22	South China Normal University	6.95	533.187	37	GCF_014696065.1_ASM1469606v1_translated_cds	Cyanobacteria	-1	129	472	368	0	466	6	0	0	0	100	1.45	0
GCF_014764505.1	Phormidium tenue FACHB-886	Contig	2020-09-27	South China Normal University	8.93	125.568	255	GCF_014764505.1_ASM1476450v1_translated_cds	Cyanobacteria	-1	129	472	368	3	463	6	0	0	0	99.18	1.45	0
GCF_014696655.1	Nostoc sp. FACHB-888	Contig	2020-09-22	South China Normal University	8.99	83.478	430	GCF_014696655.1_ASM1469665v1_translated_cds	Cyanobacteria	-1	129	472	368	3	462	7	0	0	0	99.18	1.45	0
GCF_002026165.1	Prochlorococcus sp. HOT208_60m_813G15	Contig	2017-03-14	Massachusetts Institute of Technology	1.41	40.306	236	GCF_002026165.1_ASM202616v1_translated_cds	Cyanobacteria	-1	129	472	368	81	384	6	1	0	0	84.16	1.42	22.22
GCF_001767235.1	Moorea producens PAL-8-15-08-1	Complete Genome	2016-10-18	University of California San Diego	9.71			GCF_001767235.1_ASM176723v1_translated_cds	Cyanobacteria	-1	129	472	368	4	460	8	0	0	0	99.09	1.4	0
GCF_002760375.1	Synechococcus sp. 60AY4M2	Scaffold	2017-11-07	DOE Joint Genome Institute	3.16	45.553	92	GCF_002760375.1_ASM276037v1_translated_cds	Cyanobacteria	-1	129	472	368	5	463	3	1	0	0	98.64	1.36	66.67
GCF_002026145.1	Prochlorococcus sp. HOT208_60m_813L03	Contig	2017-03-14	Massachusetts Institute of Technology	1.18	25.35	330	GCF_002026145.1_ASM202614v1_translated_cds	Cyanobacteria	-1	129	472	368	130	336	6	0	0	0	74.04	1.36	66.67
GCF_002025975.1	Prochlorococcus sp. HOT208_60m_813B04	Scaffold	2017-03-14	Massachusetts Institute of Technology	1.21	28.806	305	GCF_002025975.1_ASM202597v1_translated_cds	Cyanobacteria	-1	129	472	368	148	318	6	0	0	0	71.67	1.36	50
GCF_014696355.1	Pseudanabaena sp. FACHB-1998	Contig	2020-09-22	South China Normal University	4.78	129.242	64	GCF_014696355.1_ASM1469635v1_translated_cds	Cyanobacteria	-1	129	472	368	3	465	2	0	2	0	99.18	1.36	42.86
GCF_002025865.1	Prochlorococcus sp. HOT208_60m_813I02	Contig	2017-03-14	Massachusetts Institute of Technology	1.5	35.567	281	GCF_002025865.1_ASM202586v1_translated_cds	Cyanobacteria	-1	129	472	368	62	405	5	0	0	0	85.6	1.36	40
GCF_001632105.1	Synechococcus sp. MIT S9504	Scaffold	2016-04-25	Massachusetts Institute of Technology (MIT)	3.09	136.058	35	GCF_001632105.1_ASM163210v1_translated_cds	Cyanobacteria	-1	129	472	368	0	467	5	0	0	0	100	1.36	20
GCF_002749975.1	Chroococcales cyanobacterium IPPAS B-1203	Contig	2017-11-04	Institute of Plant Physiology, Russian Academy of Sciences	5.91	398.834	57	GCF_002749975.1_ASM274997v1_translated_cds	Cyanobacteria	-1	129	472	368	4	463	5	0	0	0	99.41	1.36	20
GCF_000317125.1	Chroococcidiopsis thermalis PCC 7203	Complete Genome	2012-12-05	JGI	6.69			GCF_000317125.1_ASM31712v1_translated_cds	Cyanobacteria	-1	129	472	368	3	465	3	1	0	0	99.37	1.36	16.67
GCF_001904745.1	Calothrix sp. HK-06	Scaffold	2016-12-14	Xuefeng LU	9.99	68.901	255	GCF_001904745.1_ASM190474v1_translated_cds	Cyanobacteria	-1	129	472	368	3	461	8	0	0	0	99.18	1.36	12.5
GCF_009728615.1	Gloeocapsopsis sp. AAB1	Contig	2019-12-03	Pontificia Universidad Catolica de Chile	5.48	90.437	105	GCF_009728615.1_ASM972861v1_translated_cds	Cyanobacteria	-1	129	472	368	0	467	5	0	0	0	100	1.36	0
GCF_002964865.1	Gloeocapsopsis sp. AAB1	Contig	2018-02-28	Centro Nacional de Biotecnologia (CSIC)	5.44	73.596	137	GCF_002964865.1_ASM296486v1_translated_cds	Cyanobacteria	-1	129	472	368	0	467	5	0	0	0	100	1.36	0
GCF_002870745.1	Fischerella thermalis CCMEE 5205	Scaffold	2018-01-10	University of Montana	6.24	11.593	900	GCF_002870745.1_ASM287074v1_translated_cds	Cyanobacteria	-1	129	472	368	1	466	5	0	0	0	99.73	1.36	0
GCF_014696095.1	Leptolyngbya sp. FACHB-16	Contig	2020-09-22	South China Normal University	8.01	54.957	233	GCF_014696095.1_ASM1469609v1_translated_cds	Cyanobacteria	-1	129	472	368	3	463	6	0	0	0	99.18	1.36	0
GCF_014696155.1	Microcoleus sp. FACHB-1	Contig	2020-09-22	South China Normal University	7.56	175.675	72	GCF_014696155.1_ASM1469615v1_translated_cds	Cyanobacteria	-1	129	472	368	0	464	8	0	0	0	100	1.33	37.5
GCF_002933835.1	Microcystis aeruginosa NIES-87	Scaffold	2018-01-25	National Institute for Environmental Studies	4.95	126.089	246	GCF_002933835.1_ASM293383v1_translated_cds	Cyanobacteria	-1	129	472	368	0	466	6	0	0	0	100	1.31	33.33
GCF_004212215.1	Halomicronema excentricum str. Lakshadweep	Scaffold	2019-02-19	Indian Institute Of Chemical biology	5.72	451.727	23	GCF_004212215.1_ASM421221v1_translated_cds	Cyanobacteria	-1	129	472	368	3	463	6	0	0	0	99.37	1.31	0
GCF_000817775.2	Lyngbya confervoides BDU141951	Scaffold	2020-02-20	Indian Institute Of Chemical biology	5.82	531.228	23	GCF_000817775.2_ASM81777v2_translated_cds	Cyanobacteria	-1	129	472	368	3	463	6	0	0	0	99.37	1.31	0
GCF_000582685.1	[Scytonema hofmanni] UTEX 2349	Scaffold	2014-02-27	DOE Joint Genome Institute	8.13	81.937	163	GCF_000582685.1_ASM58268v1_translated_cds	Cyanobacteria	-1	129	472	368	2	463	7	0	0	0	99.46	1.27	71.43
GCF_014695395.1	Nodosilinea sp. FACHB-131	Contig	2020-09-22	South China Normal University	6.16	206.832	45	GCF_014695395.1_ASM1469539v1_translated_cds	Cyanobacteria	-1	129	472	368	2	464	5	1	0	0	99.46	1.27	37.5
GCF_002368455.1	Calothrix sp. NIES-4071	Complete Genome	2017-06-25	Toyohashi University of Technology	12.05			GCF_002368455.1_ASM236845v1_translated_cds	Cyanobacteria	-1	129	472	368	3	463	5	1	0	0	99.18	1.27	25
GCF_014695685.1	Coleofasciculus sp. FACHB-64	Contig	2020-09-22	South China Normal University	6.33	145.058	81	GCF_014695685.1_ASM1469568v1_translated_cds	Cyanobacteria	-1	129	472	368	0	466	6	0	0	0	100	1.27	0
GCF_000317105.1	Oscillatoria acuminata PCC 6304	Complete Genome	2012-12-05	JGI	7.8			GCF_000317105.1_ASM31710v1_translated_cds	Cyanobacteria	-1	129	472	368	1	464	7	0	0	0	99.91	1.27	0
GCF_003991895.1	Chroococcidiopsis cubana SAG 39.79	Scaffold	2019-01-04	Leibniz Institute DSMZ-German Collection of Microorganisms and Cell Cultures	8.1	62.228	388	GCF_003991895.1_ASM399189v1_translated_cds	Cyanobacteria	-1	129	472	368	3	464	4	1	0	0	99.18	1.27	0
GCF_001854205.1	Moorea producens JHB	Chromosome	2016-10-26	University of California San Diego	9.38	61.951	261	GCF_001854205.1_ASM185420v1_translated_cds	Cyanobacteria	-1	129	472	368	3	462	7	0	0	0	99.18	1.27	0
GCF_002026245.1	Prochlorococcus sp. HOT212_60m_823D04	Scaffold	2017-03-14	Massachusetts Institute of Technology	0.39	9.765	192	GCF_002026245.1_ASM202624v1_translated_cds	Cyanobacteria	-1	129	472	368	385	81	6	0	0	0	18.93	1.25	83.33
GCF_014695175.1	Microcoleus sp. FACHB-DQ6	Contig	2020-09-22	South China Normal University	6.73	26.705	402	GCF_014695175.1_ASM1469517v1_translated_cds	Cyanobacteria	-1	129	472	368	12	454	6	0	0	0	97.24	1.24	100
GCF_013867395.1	Cylindrospermopsis raciborskii CS-506_D	Scaffold	2020-07-28	Commonwealth Scientific and Industrial Research Organisation	3.77	13.114	1386	GCF_013867395.1_ASM1386739v1_translated_cds	Cyanobacteria	-1	129	472	368	55	411	6	0	0	0	88.76	1.24	66.67
GCF_011009535.1	Leptolyngbyaceae cyanobacterium CCMR0082	Scaffold	2020-02-25	Federal University of Rio de Janeiro	8.89	147.025	177	GCF_011009535.1_ASM1100953v1_translated_cds	Cyanobacteria	-1	129	472	368	2	463	7	0	0	0	99.46	1.24	0
GCF_012933595.1	Prochlorococcus sp.P1363	Contig	2020-04-29	Massachusetts Institute of Technology	2.56	137.856	66	GCF_012933595.1_ASM1293359v1_translated_cds	Cyanobacteria	-1	129	472	368	1	463	8	0	0	0	99.73	1.22	87.5
GCF_900009265.2	Planktothrix paucivesiculata PCC 9631	Scaffold	2019-11-08	Genoscope CEA	6.15	102.593	245	GCF_900009265.2_PCC_9631_PRJEB10994_v2_translated_cds	Cyanobacteria	-1	129	472	368	0	467	5	0	0	0	100	1.22	60
GCF_002245975.1	Nostoc sp. 'Peltigera membranacea cyanobiont' 213	Scaffold	2017-08-11	University of Iceland	8.33	44.531	380	GCF_002245975.1_ASM224597v1_translated_cds	Cyanobacteria	-1	129	472	368	2	465	5	0	0	0	99.46	1.22	20
GCF_000464725.1	Planktothrix agardhii NIVA-CYA 34	Scaffold	2013-09-06	University of Oslo	5.52	50.924	218	GCF_000464725.1_NC34_1_translated_cds	Cyanobacteria	-1	129	472	368	3	464	5	0	0	0	99.46	1.22	20
GCF_000817745.2	Aphanocapsa montana BDHKU210001	Scaffold	2020-03-14	Indian Institute Of Chemical biology	4.85	67.876	130	GCF_000817745.2_ASM81774v2_translated_cds	Cyanobacteria	-1	129	472	368	4	463	5	0	0	0	98.91	1.22	20
GCF_001402795.1	Pseudanabaena sp. 'Roaring Creek'	Contig	2015-10-22	Bucknell University	5.48	11.174	770	GCF_001402795.1_ASM140279v1_translated_cds	Cyanobacteria	-1	129	472	368	3	465	2	1	1	0	99.18	1.22	18.18
GCF_014698965.1	Iningainema sp. BLCCT55	Scaffold	2020-09-22	University of Florida	9.51	141.538	150	GCF_014698965.1_ASM1469896v1_translated_cds	Cyanobacteria	-1	129	472	368	0	467	5	0	0	0	100	1.22	0
GCF_000517105.1	Fischerella sp. PCC 9605	Scaffold	2014-01-08	JGI	8.08	606.401	35	GCF_000517105.1_ASM51710v1_translated_cds	Cyanobacteria	-1	129	472	368	1	466	5	0	0	0	99.91	1.22	0
GCF_000316115.1	Leptolyngbya sp. PCC 7375	Scaffold	2012-12-03	DOE Joint Genome Institute	9.42	5859.38	14	GCF_000316115.1_ASM31611v1_translated_cds	Cyanobacteria	-1	129	472	368	1	465	6	0	0	0	99.73	1.22	0
GCF_014696715.1	Pseudanabaena sp. FACHB-2040	Contig	2020-09-22	South China Normal University	6.28	340.777	44	GCF_014696715.1_ASM1469671v1_translated_cds	Cyanobacteria	-1	129	472	368	2	466	3	1	0	0	99.46	1.22	0
GCF_002914585.1	Pseudanabaena sp. BC1403	Contig	2018-02-02	University of Bristol	5.51	159.958	88	GCF_002914585.1_ASM291458v1_translated_cds	Cyanobacteria	-1	129	472	368	3	463	6	0	0	0	99.18	1.22	0
GCF_002154725.1	Nostoc sp. 106C	Contig	2017-05-22	CINVESTAV-Langebio	8.66	83.306	241	GCF_002154725.1_ASM215472v1_translated_cds	Cyanobacteria	-1	129	472	368	3	462	7	0	0	0	99.18	1.22	0
GCF_002289455.1	Calothrix elsteri CCALA 953	Scaffold	2017-09-11	University of Iceland	7.01	13.924	812	GCF_002289455.1_ASM228945v1_translated_cds	Cyanobacteria	-1	129	472	368	6	460	6	0	0	0	98.64	1.22	0
GCF_003003715.1	filamentous cyanobacterium Phorm 46	Scaffold	2018-03-15	Massachusetts Institute of Technology	5.59	7.683	924	GCF_003003715.1_ASM300371v1_translated_cds	Cyanobacteria	-1	129	472	368	76	390	6	0	0	0	83.38	1.19	0
GCF_009811875.1	Microcystis aeruginosa NIES-3807	Contig	2019-12-25	National Institute for Environmental Studies	4.37	46.356	228	GCF_009811875.1_ASM981187v1_translated_cds	Cyanobacteria	-1	129	472	368	0	468	3	1	0	0	100	1.18	83.33
GCF_002026185.1	Prochlorococcus sp. HOT212_60m_824E10	Scaffold	2017-03-14	Massachusetts Institute of Technology	1.17	14.782	415	GCF_002026185.1_ASM202618v1_translated_cds	Cyanobacteria	-1	129	472	368	167	299	5	1	0	0	65.26	1.18	50
GCF_002870565.1	Fischerella thermalis CCMEE 5268	Scaffold	2018-01-10	University of Montana	5.91	26.362	385	GCF_002870565.1_ASM287056v1_translated_cds	Cyanobacteria	-1	129	472	368	2	464	6	0	0	0	99.64	1.18	33.33
GCF_003003995.1	Pleurocapsa sp. CCALA 161	Scaffold	2018-03-15	Massachusetts Institute of Technology	5.37	40.201	251	GCF_003003995.1_ASM300399v1_translated_cds	Cyanobacteria	-1	129	472	368	5	461	6	0	0	0	98.64	1.18	16.67
GCF_014697075.1	Tolypothrix sp. FACHB-123	Contig	2020-09-22	South China Normal University	8.51	112.79	166	GCF_014697075.1_ASM1469707v1_translated_cds	Cyanobacteria	-1	129	472	368	2	464	6	0	0	0	99.46	1.18	0
GCF_002075285.3	Halomicronema hongdechloris C2206	Complete Genome	2019-01-25	Macquarie University	5.58			GCF_002075285.3_ASM207528v3_translated_cds	Cyanobacteria	-1	129	472	368	7	459	6	0	0	0	98.28	1.18	0
GCF_001942495.1	Moorea bouillonii PNG	Scaffold	2017-01-11	University of California San Diego	8.32	43.237	339	GCF_001942495.1_ASM194249v1_translated_cds	Cyanobacteria	-1	129	472	368	6	459	7	0	0	0	98.37	1.13	28.57
GCF_002368095.1	Calothrix parasitica NIES-267	Chromosome	2017-06-25	Toyohashi University of Technology	9.49	634.901	27	GCF_002368095.1_ASM236809v1_translated_cds	Cyanobacteria	-1	129	472	368	2	463	7	0	0	0	99.64	1.13	0
GCF_002368415.1	Calothrix sp. NIES-4105	Chromosome	2017-06-25	Toyohashi University of Technology	12.04	8320.56	11	GCF_002368415.1_ASM236841v1_translated_cds	Cyanobacteria	-1	129	472	368	3	463	6	0	0	0	99.18	1.13	0
GCF_002026105.1	Prochlorococcus sp. HOT212_60m_824C06	Scaffold	2017-03-14	Massachusetts Institute of Technology	1.02	18.071	270	GCF_002026105.1_ASM202610v1_translated_cds	Cyanobacteria	-1	129	472	368	213	254	5	0	0	0	56.23	1.12	40
GCF_014696165.1	Nodosilinea sp. FACHB-13	Contig	2020-09-22	South China Normal University	5.66	443.308	18	GCF_014696165.1_ASM1469616v1_translated_cds	Cyanobacteria	-1	129	472	368	1	464	6	1	0	0	99.73	1.1	33.33
GCF_000340565.2	Nodularia spumigena CCY9414	Chromosome	2014-04-03	University of Freiburg	5.46	184.511	76	GCF_000340565.2_ASM34056v3_translated_cds	Cyanobacteria	-1	129	472	368	0	468	4	0	0	0	100	1.09	100
GCF_000332355.1	Geitlerinema sp. PCC 7105	Scaffold	2013-01-22	JGI	6.15	41.408	266	GCF_000332355.1_ASM33235v1_translated_cds	Cyanobacteria	-1	129	472	368	32	436	4	0	0	0	94.02	1.09	75
GCF_002760415.1	Synechococcus sp. 65AY6A5	Scaffold	2017-11-07	DOE Joint Genome Institute	2.98	41.596	103	GCF_002760415.1_ASM276041v1_translated_cds	Cyanobacteria	-1	129	472	368	5	463	4	0	0	0	98.64	1.09	50
GCF_002252705.1	Vulcanococcus limneticus LL	Scaffold	2017-08-15	University of Bristol	3.55	57.044	161	GCF_002252705.1_ASM225270v1_translated_cds	Cyanobacteria	-1	129	472	368	1	468	2	1	0	0	99.73	1.09	40
GCF_000332215.1	Pseudanabaena biceps PCC 7429	Contig	2013-01-18	JGI	5.48	20.529	464	GCF_000332215.1_ASM33221v1_translated_cds	Cyanobacteria	-1	129	472	368	4	464	2	2	0	0	98.91	1.09	37.5
GCF_012863495.1	Pseudanabaena yagii GIHE-NHR1	Contig	2020-04-27	National Institute of Environmental Research	5.57	3694.97	9	GCF_012863495.1_ASM1286349v1_translated_cds	Cyanobacteria	-1	129	472	368	12	455	3	2	0	0	97.19	1.09	33.33
GCF_006861605.1	Pseudanabaena sp. UWO310	Contig	2019-07-10	Western University	5.26	65.62	132	GCF_006861605.1_ASM686160v1_translated_cds	Cyanobacteria	-1	129	472	368	11	457	2	2	0	0	97.55	1.09	25
GCF_002026045.1	Prochlorococcus sp. HOT208_60m_805A16	Scaffold	2017-03-14	Massachusetts Institute of Technology	1	30.106	235	GCF_002026045.1_ASM202604v1_translated_cds	Cyanobacteria	-1	129	472	368	219	249	4	0	0	0	52.88	1.09	25
GCF_000332195.1	Pleurocapsa sp. PCC 7319	Scaffold	2013-01-22	JGI	7.39	1175.8	30	GCF_000332195.1_ASM33219v1_translated_cds	Cyanobacteria	-1	129	472	368	1	466	5	0	0	0	99.73	1.09	20
GCF_903884075.1	Synechococcus lacustris	Contig	2020-07-18	Bioinformatics Infrastructure for Life Sciences (BILS)	2.5	173.238	30	GCF_903884075.1_freshwater_MAG_---_Loclat_bin-06971_translated_cds	Cyanobacteria	-1	129	472	368	6	463	2	1	0	0	98.37	1.09	20
GCF_903878095.1	Synechococcus lacustris	Contig	2020-07-18	Bioinformatics Infrastructure for Life Sciences (BILS)	2.44	21.817	180	GCF_903878095.1_freshwater_MAG_---_MJ-time_bin-4714_translated_cds	Cyanobacteria	-1	129	472	368	13	455	3	1	0	0	96.65	1.09	16.67
GCF_000147335.1	Gloeothece verrucosa PCC 7822	Complete Genome	2010-09-15	US DOE Joint Genome Institute (JGI-PGF)	7.84			GCF_000147335.1_ASM14733v1_translated_cds	Cyanobacteria	-1	129	472	368	1	466	5	0	0	0	99.91	1.09	0
GCF_014849525.1	Microcoleus sp. FACHB-SPT15	Contig	2020-09-22	South China Normal University	7.52	204.402	74	GCF_014849525.1_ASM1484952v1_translated_cds	Cyanobacteria	-1	129	472	368	1	465	6	0	0	0	99.73	1.09	0
GCF_014696565.1	Calothrix sp. FACHB-1219	Contig	2020-09-22	South China Normal University	9.6	216.996	117	GCF_014696565.1_ASM1469656v1_translated_cds	Cyanobacteria	-1	129	472	368	2	465	5	0	0	0	99.46	1.09	0
GCF_003231495.1	Acaryochloris sp. RCC1774	Scaffold	2018-06-15	Station Biologique de Roscoff, CNRS and Sorbonne Universite	5.93	226.419	73	GCF_003231495.1_AcaThom1.0_translated_cds	Cyanobacteria	-1	129	472	368	2	468	1	0	1	0	99.46	1.09	0
GCF_002939305.1	Chroococcidiopsis sp. TS-821	Contig	2018-02-23	The University of Tennessee, Knoxville	5.23	569.273	74	GCF_002939305.1_ASM293930v1_translated_cds	Cyanobacteria	-1	129	472	368	2	466	4	0	0	0	99.46	1.09	0
GCF_001650195.1	Phormidesmis priestleyi BC1401	Scaffold	2016-05-23	University of Bristol	5.55	79.76	217	GCF_001650195.1_ASM165019v1_translated_cds	Cyanobacteria	-1	129	472	368	2	464	6	0	0	0	99.46	1.09	0
GCF_000332175.1	Pseudanabaena sp. PCC 6802	Scaffold	2013-01-22	JGI	5.62	3042.17	28	GCF_000332175.1_ASM33217v1_translated_cds	Cyanobacteria	-1	129	472	368	3	464	5	0	0	0	99.18	1.09	0
GCF_014695575.1	Leptolyngbya sp. FACHB-8	Contig	2020-09-22	South China Normal University	6.93	111.318	96	GCF_014695575.1_ASM1469557v1_translated_cds	Cyanobacteria	-1	129	472	368	8	459	5	0	0	0	97.83	1.09	0
GCF_000952155.1	Aliterella atlantica CENA595	Contig	2015-03-13	UNESP-FCAV	5.27	156.24	60	GCF_000952155.1_asmbly001_translated_cds	Cyanobacteria	-1	129	472	368	19	449	4	0	0	0	95.65	1.09	0
GCF_014222145.1	Trichormus variabilis 9RC	Scaffold	2020-08-17	University of Missouri-St. Louis	7.08	46.143	356	GCF_014222145.1_UMSL_Avar9RC_1.0_translated_cds	Cyanobacteria	-1	129	472	368	2	461	9	0	0	0	99.46	1.08	0
GCF_014218765.1	Microcystis aeruginosa BLCCF158	Contig	2020-08-17	University of Florida	5.17	27.581	512	GCF_014218765.1_ASM1421876v1_translated_cds	Cyanobacteria	-1	129	472	368	0	467	5	0	0	0	100	1.04	60
GCF_001578075.1	Microcystis aeruginosa NIES-88	Scaffold	2016-03-01	University of Helsinki	5.26	35.996	262	GCF_001578075.1_ASM157807v1_translated_cds	Cyanobacteria	-1	129	472	368	0	466	6	0	0	0	100	1.04	33.33
GCF_005869855.1	Nostoc sp. PA-18-2419	Contig	2019-05-28	Universite laval	7.62	165.642	106	GCF_005869855.1_ASM586985v1_translated_cds	Cyanobacteria	-1	129	472	368	1	466	5	0	0	0	99.73	1.04	20
GCF_014697535.1	Fischerella sp. FACHB-380	Contig	2020-09-22	South China Normal University	6.91	97.537	132	GCF_014697535.1_ASM1469753v1_translated_cds	Cyanobacteria	-1	129	472	368	1	466	5	0	0	0	99.73	1.04	0
GCF_002870665.1	Fischerella muscicola CCMEE 5323	Scaffold	2018-01-10	University of Montana	6.76	13.571	788	GCF_002870665.1_ASM287066v1_translated_cds	Cyanobacteria	-1	129	472	368	1	466	5	0	0	0	99.73	1.04	0
GCF_000317205.1	Fischerella muscicola PCC 7414	Contig	2012-12-05	Heinrich-Heine-University Duesseldorf	6.9	57.778	271	GCF_000317205.1_FisPCC7414_1.0_translated_cds	Cyanobacteria	-1	129	472	368	1	466	5	0	0	0	99.73	1.04	0
GCF_014695895.1	Microcoleus sp. FACHB-53	Contig	2020-09-22	South China Normal University	7.75	353.065	57	GCF_014695895.1_ASM1469589v1_translated_cds	Cyanobacteria	-1	129	472	368	0	467	5	0	0	0	100	1	20
GCF_903858395.1	Synechococcus lacustris	Contig	2020-07-17	Bioinformatics Infrastructure for Life Sciences (BILS)	1.99	10.11	280	GCF_903858395.1_freshwater_MAG_---_Ja_bin-3540_translated_cds	Cyanobacteria	-1	129	472	368	19	448	5	0	0	0	96.24	1	20
GCF_014696895.1	Chroococcidiopsis sp. FACHB-1243	Contig	2020-09-22	South China Normal University	6.92	129.672	125	GCF_014696895.1_ASM1469689v1_translated_cds	Cyanobacteria	-1	129	472	368	3	465	3	1	0	0	99.18	1	16.67
GCF_014695485.1	Coleofasciculus sp. FACHB-125	Contig	2020-09-22	South China Normal University	6.72	206.532	61	GCF_014695485.1_ASM1469548v1_translated_cds	Cyanobacteria	-1	129	472	368	0	467	5	0	0	0	100	1	0
GCF_014695285.1	Coleofasciculus sp. FACHB-501	Contig	2020-09-22	South China Normal University	6.29	154.894	85	GCF_014695285.1_ASM1469528v1_translated_cds	Cyanobacteria	-1	129	472	368	0	467	5	0	0	0	100	1	0
GCF_014695675.1	Trichocoleus sp. FACHB-69	Contig	2020-09-22	South China Normal University	6.47	82.354	144	GCF_014695675.1_ASM1469567v1_translated_cds	Cyanobacteria	-1	129	472	368	1	466	5	0	0	0	99.73	1	0
GCF_012295525.1	Oxynema sp. AP17	Complete Genome	2020-04-15	Jadavpur University	6.36			GCF_012295525.1_ASM1229552v1_translated_cds	Cyanobacteria	-1	129	472	368	1	465	6	0	0	0	99.73	1	0
GCF_014698185.1	Coleofasciculus sp. FACHB-SPT36	Contig	2020-09-22	South China Normal University	6.13	61.311	177	GCF_014698185.1_ASM1469818v1_translated_cds	Cyanobacteria	-1	129	472	368	3	464	5	0	0	0	99.18	1	0
GCF_900009145.1	Planktothrix tepida PCC 9214	Scaffold	2016-12-02	Genoscope CEA	6.78	610.069	209	GCF_900009145.1_BBR_PRJEB10993_translated_cds	Cyanobacteria	-1	129	472	368	1	465	6	0	0	0	99.73	0.97	16.67
GCF_012933585.1	Prochlorococcus sp. P1361	Contig	2020-04-29	Massachusetts Institute of Technology	2.51	109.417	45	GCF_012933585.1_ASM1293358v1_translated_cds	Cyanobacteria	-1	129	472	368	1	464	7	0	0	0	99.73	0.95	85.71
GCF_000317535.1	Cylindrospermum stagnale PCC 7417	Chromosome	2012-12-06	JGI	7.61	7003.56	6	GCF_000317535.1_ASM31753v1_translated_cds	Cyanobacteria	-1	129	472	368	1	461	10	0	0	0	99.73	0.95	80
GCF_000169135.1	Nodularia spumigena CCY9414	Contig	2006-12-15	The Gordon and Betty Moore Foundation Marine Microbiology Initiative	5.32	45.719	204	GCF_000169135.1_ASM16913v1_translated_cds	Cyanobacteria	-1	129	472	368	6	462	4	0	0	0	98.87	0.95	75
GCF_001548395.1	Leptolyngbya sp. O-77	Complete Genome	2016-01-29	Kyushu University	5.48			GCF_001548395.1_ASM154839v1_translated_cds	Cyanobacteria	-1	129	472	368	16	452	4	0	0	0	96.74	0.95	25
GCF_003015105.1	Chroococcidiopsis sp. CCALA 051	Contig	2018-03-25	Massachusetts Institute of Technology	6.67	39.8	260	GCF_003015105.1_ASM301510v1_translated_cds	Cyanobacteria	-1	129	472	368	6	463	2	1	0	0	98.37	0.95	20
GCF_001712795.1	Nostoc sp. KVJ20	Scaffold	2016-08-25	NorZymeD	9.18	41.001	425	GCF_001712795.1_ASM171279v1_translated_cds	Cyanobacteria	-1	129	472	368	1	465	6	0	0	0	99.73	0.95	16.67
GCF_000760695.4	Tolypothrix bouteillei VB521301	Scaffold	2020-04-06	Indian Institute Of Chemical biology	9.95	1104.8	20	GCF_000760695.4_ASM76069v4_translated_cds	Cyanobacteria	-1	129	472	368	2	463	7	0	0	0	99.64	0.95	0
GCF_014697575.1	Planktothrix sp. FACHB-1365	Contig	2020-09-22	South China Normal University	6.62	154.973	67	GCF_014697575.1_ASM1469757v1_translated_cds	Cyanobacteria	-1	129	472	368	2	466	4	0	0	0	99.46	0.95	0
GCF_014695505.1	Trichocoleus sp. FACHB-90	Contig	2020-09-22	South China Normal University	6.43	109.992	112	GCF_014695505.1_ASM1469550v1_translated_cds	Cyanobacteria	-1	129	472	368	3	465	4	0	0	0	99.18	0.95	0
GCF_014696135.1	Nodosilinea sp. FACHB-141	Contig	2020-09-22	South China Normal University	5.92	330.15	31	GCF_014696135.1_ASM1469613v1_translated_cds	Cyanobacteria	-1	129	472	368	1	463	8	0	0	0	99.73	0.92	12.5
GCF_014222285.1	Nostoc sp. UCD121	Contig	2020-08-17	University of Missouri-St. Louis	8.5	32.306	631	GCF_014222285.1_ASM1422228v1_translated_cds	Cyanobacteria	-1	129	472	368	1	463	8	0	0	0	99.73	0.92	0
GCF_008579685.1	Microcystis aeruginosa NIES-4264	Scaffold	2019-09-03	University of Tsukuba	4.97	31.221	504	GCF_008579685.1_ASM857968v1_translated_cds	Cyanobacteria	-1	129	472	368	0	468	4	0	0	0	100	0.91	50
GCF_008579225.1	Microcystis aeruginosa NIES-2519	Scaffold	2019-09-03	University of Tsukuba	4.94	34.991	447	GCF_008579225.1_ASM857922v1_translated_cds	Cyanobacteria	-1	129	472	368	0	468	4	0	0	0	100	0.91	50
GCF_003019735.1	Microcystis sp. MC19	Complete Genome	2018-03-27	Korea Research Institute of Bioscience and Biotechnology (KRIBB)	5.02			GCF_003019735.1_ASM301973v1_translated_cds	Cyanobacteria	-1	129	472	368	0	468	4	0	0	0	100	0.91	50
GCF_001885655.1	Microcystis aeruginosa NaRes975	Contig	2016-11-25	Shandong University	5.12	29.122	413	GCF_001885655.1_ASM188565v1_translated_cds	Cyanobacteria	-1	129	472	368	0	468	4	0	0	0	100	0.91	50
GCF_000312245.1	Microcystis aeruginosa PCC 9808	Scaffold	2012-08-06	Genoscope CEA	5.05	20.195	479	GCF_000312245.1_ASM31224v1_translated_cds	Cyanobacteria	-1	129	472	368	0	468	4	0	0	0	100	0.91	25
GCF_007990565.1	Microcystis aeruginosa 11-30S32	Scaffold	2019-08-01	Laboratory of Marine Microbiology, Graduate school of Agriculture, Kyoto university	5.36	12.351	815	GCF_007990565.1_ASM799056v1_translated_cds	Cyanobacteria	-1	129	472	368	0	467	5	0	0	0	100	0.91	20
GCF_003945305.1	Microcystis viridis NIES-102	Complete Genome	2018-11-22	National Institute for Environmental Studies	5.87			GCF_003945305.1_ASM394530v1_translated_cds	Cyanobacteria	-1	129	472	368	0	467	5	0	0	0	100	0.91	20
GCF_000312265.1	Microcystis aeruginosa PCC 9809	Scaffold	2012-08-06	Genoscope CEA	5.01	11.471	809	GCF_000312265.1_ASM31226v1_translated_cds	Cyanobacteria	-1	129	472	368	0	467	5	0	0	0	100	0.91	0
GCF_000312205.1	Microcystis aeruginosa PCC 7941	Scaffold	2012-08-06	Genoscope CEA	4.8	19.888	433	GCF_000312205.1_ASM31220v1_translated_cds	Cyanobacteria	-1	129	472	368	0	468	4	0	0	0	100	0.91	0
GCF_014698065.1	Nostoc flagelliforme FACHB-838	Contig	2020-09-22	South China Normal University	10.84	43.658	726	GCF_014698065.1_ASM1469806v1_translated_cds	Cyanobacteria	-1	129	472	368	1	467	4	0	0	0	99.73	0.91	0
GCF_014218745.1	Microcystis aeruginosa BLCCF108	Contig	2020-08-17	University of Florida	5.04	17.855	487	GCF_014218745.1_ASM1421874v1_translated_cds	Cyanobacteria	-1	129	472	368	3	464	5	0	0	0	99.32	0.91	0
GCF_014696265.1	Planktothrix sp. FACHB-1375	Contig	2020-09-22	South China Normal University	8.63	64.024	229	GCF_014696265.1_ASM1469626v1_translated_cds	Cyanobacteria	-1	129	472	368	4	463	5	0	0	0	98.91	0.91	0
GCF_000155555.1	Coleofasciculus chthonoplastes PCC 7420	Scaffold	2008-08-15	The Gordon and Betty Moore Foundation Microbial Genome Sequencing Project	8.68	120.446	142	GCF_000155555.1_ASM15555v1_translated_cds	Cyanobacteria	-1	129	472	368	7	460	5	0	0	0	98.28	0.91	0
GCF_000775285.1	Neosynechococcus sphagnicola sy1	Contig	2014-09-29	Palacky University Olomouc	4.33	88.83	118	GCF_000775285.1_ASM77528v1_translated_cds	Cyanobacteria	-1	129	472	368	63	402	7	0	0	0	86.42	0.9	0
GCF_000332315.1	Prochlorothrix hollandica PCC 9006	Scaffold	2013-01-22	JGI	5.65	53.145	233	GCF_000332315.1_ASM33231v1_translated_cds	Cyanobacteria	-1	129	472	368	3	464	5	0	0	0	99.18	0.86	20
GCF_001180285.1	Prochlorococcus marinus	Contig	2015-07-08	University of California San Diego	1.28	64.916	221	GCF_001180285.1_CLC_assembled_contigs_translated_cds	Cyanobacteria	-1	129	472	368	79	389	4	0	0	0	82.38	0.83	50
GCF_014695875.1	Leptolyngbya sp. FACHB-541	Contig	2020-09-22	South China Normal University	7.58	124.315	156	GCF_014695875.1_ASM1469587v1_translated_cds	Cyanobacteria	-1	129	472	368	2	466	4	0	0	0	99.46	0.83	0
GCF_000760075.1	Prochlorococcus marinus str. MIT 9322	Contig	2014-09-29	Massachusetts Institute of Technology (MIT)	1.66	367.597	11	GCF_000760075.1_ASM76007v1_translated_cds	Cyanobacteria	-1	129	472	368	0	469	3	0	0	0	100	0.82	100
GCF_002356215.1	Synechococcus sp. NIES-970	Complete Genome	2017-02-08	National Institute for Environmental Studies	3.12			GCF_002356215.1_ASM235621v1_translated_cds	Cyanobacteria	-1	129	472	368	1	468	3	0	0	0	99.73	0.82	100
GCF_012583345.1	Cylindrospermopsis raciborskii LB2897	Contig	2020-04-20	The Clemente Stable Biological Research Institute (IIBCE)	2.75	21.88	222	GCF_012583345.1_ASM1258334v1_translated_cds	Cyanobacteria	-1	129	472	368	142	326	4	0	0	0	72.69	0.82	75
GCF_014279995.1	Synechococcus sp. BIOS-E4-1	Chromosome	2020-08-24	Station Biologique de Roscoff (CNRS - Sorbonne University)	3.31	1990.73	4	GCF_014279995.1_ASM1427999v1_translated_cds	Cyanobacteria	-1	129	472	368	0	469	3	0	0	0	100	0.82	66.67
GCF_900009135.1	Planktothrix sp. PCC 11201	Scaffold	2017-03-10	Genoscope CEA	5.99	130.53	151	GCF_900009135.1_BBR_PRJEB10991_v2_translated_cds	Cyanobacteria	-1	129	472	368	2	467	3	0	0	0	99.46	0.82	66.67
GCF_001631935.1	Synechococcus sp. MIT S9509	Scaffold	2016-04-25	Massachusetts Institute of Technology (MIT)	3.09	181.286	34	GCF_001631935.1_ASM163193v1_translated_cds	Cyanobacteria	-1	129	472	368	4	465	3	0	0	0	99.46	0.82	66.67
GCF_002026175.1	Prochlorococcus sp. HOT208_60m_813E23	Scaffold	2017-03-14	Massachusetts Institute of Technology	0.53	8.481	203	GCF_002026175.1_ASM202617v1_translated_cds	Cyanobacteria	-1	129	472	368	336	133	3	0	0	0	28.74	0.82	66.67
GCF_000380225.1	filamentous cyanobacterium ESFC-1	Scaffold	2013-04-23	DOE Joint Genome Institute	5.63	152.564	53	GCF_000380225.1_ASM38022v1_translated_cds	Cyanobacteria	-1	129	472	368	3	466	3	0	0	0	99.5	0.82	33.33
GCF_002760475.1	Synechococcus sp. 63AY4M2	Scaffold	2017-11-07	DOE Joint Genome Institute	3.09	48.973	90	GCF_002760475.1_ASM276047v1_translated_cds	Cyanobacteria	-1	129	472	368	5	464	3	0	0	0	98.64	0.82	33.33
GCF_002760445.1	Synechococcus sp. 65AY640	Scaffold	2017-11-07	DOE Joint Genome Institute	3.16	44.537	95	GCF_002760445.1_ASM276044v1_translated_cds	Cyanobacteria	-1	129	472	368	5	464	3	0	0	0	98.64	0.82	33.33
GCF_002760395.1	Synechococcus sp. 63AY4M1	Scaffold	2017-11-07	DOE Joint Genome Institute	3.16	44.116	110	GCF_002760395.1_ASM276039v1_translated_cds	Cyanobacteria	-1	129	472	368	8	461	3	0	0	0	98.1	0.82	33.33
GCF_001039615.1	Crocosphaera watsonii WH 0401	Contig	2013-09-13	University of California Santa Cruz	4.55	9.196	918	GCF_001039615.1_WH0401_v1_translated_cds	Cyanobacteria	-1	129	472	368	9	460	3	0	0	0	97.55	0.82	33.33
GCF_001039635.1	Crocosphaera watsonii WH 0402	Contig	2013-09-13	University of California Santa Cruz	5.88	9.214	1343	GCF_001039635.1_WH0402_v1_translated_cds	Cyanobacteria	-1	129	472	368	34	436	1	1	0	0	93	0.82	25
GCF_014299995.1	Sphaerospermopsis sp. LEGE 00249	Contig	2020-08-26	The Interdisciplinary Centre of Marine and Environmental Research (CIIMAR)	5.3	56.781	177	GCF_014299995.1_ASM1429999v1_translated_cds	Cyanobacteria	-1	129	472	368	0	469	3	0	0	0	100	0.82	0
GCF_002368035.1	Nostoc linckia NIES-25	Chromosome	2017-06-25	Toyohashi University of Technology	8.59	685.248	21	GCF_002368035.1_ASM236803v1_translated_cds	Cyanobacteria	-1	129	472	368	0	467	5	0	0	0	100	0.82	0
GCF_000599945.1	Microcystis aeruginosa PCC 7005	Contig	2014-03-25	University of Amsterdam, IBED, AMB	4.91	6.513	1363	GCF_000599945.1_Mic70051.0_translated_cds	Cyanobacteria	-1	129	472	368	0	470	1	1	0	0	100	0.82	0
GCF_003003775.1	Merismopedia glauca CCAP 1448/3	Contig	2018-03-15	Massachusetts Institute of Technology	5.2	33.638	254	GCF_003003775.1_ASM300377v1_translated_cds	Cyanobacteria	-1	129	472	368	2	467	3	0	0	0	99.83	0.82	0
GCF_014698505.1	Nostoc foliaceum FACHB-393	Contig	2020-09-22	South China Normal University	8.87	140.137	177	GCF_014698505.1_ASM1469850v1_translated_cds	Cyanobacteria	-1	129	472	368	1	468	3	0	0	0	99.73	0.82	0
GCF_014698055.1	Nostoc sp. FACHB-133	Contig	2020-09-22	South China Normal University	8.86	138.854	160	GCF_014698055.1_ASM1469805v1_translated_cds	Cyanobacteria	-1	129	472	368	1	468	3	0	0	0	99.73	0.82	0
GCF_014697025.1	Alkalinema sp. FACHB-956	Contig	2020-09-22	South China Normal University	6.16	177.933	59	GCF_014697025.1_ASM1469702v1_translated_cds	Cyanobacteria	-1	129	472	368	1	468	3	0	0	0	99.73	0.82	0
GCF_014304795.1	Synechococcus sp. WH 8101	Complete Genome	2020-08-26	Station Biologique de Roscoff (CNRS - Sorbonne University)	2.62			GCF_014304795.1_ASM1430479v1_translated_cds	Cyanobacteria	-1	129	472	368	2	468	1	1	0	0	99.73	0.82	0
GCF_004209775.1	Synechococcus sp. WH 8101	Complete Genome	2019-02-19	University of Delaware	2.63			GCF_004209775.1_ASM420977v1_translated_cds	Cyanobacteria	-1	129	472	368	2	468	1	1	0	0	99.73	0.82	0
GCF_002949795.1	Nostoc sp. 'Lobaria pulmonaria (5183) cyanobiont'	Complete Genome	2018-02-26	University of Iceland	7.34			GCF_002949795.1_ASM294979v1_translated_cds	Cyanobacteria	-1	129	472	368	1	468	3	0	0	0	99.73	0.82	0
GCF_000024045.1	Rippkaea orientalis PCC 8802	Complete Genome	2009-08-26	US DOE Joint Genome Institute (JGI-PGF)	4.8			GCF_000024045.1_ASM2404v1_translated_cds	Cyanobacteria	-1	129	472	368	1	468	3	0	0	0	99.73	0.82	0
GCF_000021805.1	Rippkaea orientalis PCC 8801	Complete Genome	2008-12-17	US DOE Joint Genome Institute (JGI-PGF)	4.79			GCF_000021805.1_ASM2180v1_translated_cds	Cyanobacteria	-1	129	472	368	1	468	3	0	0	0	99.73	0.82	0
GCF_001904645.1	Fischerella major NIES-592	Scaffold	2016-12-14	Xuefeng LU	5.64	287.222	41	GCF_001904645.1_ASM190464v1_translated_cds	Cyanobacteria	-1	129	472	368	2	467	3	0	0	0	99.64	0.82	0
GCF_001548455.1	Fischerella sp. NIES-3754	Complete Genome	2015-12-17	Toyohashi University of Technology	5.83			GCF_001548455.1_ASM154845v1_translated_cds	Cyanobacteria	-1	129	472	368	2	467	3	0	0	0	99.64	0.82	0
GCF_000014265.1	Trichodesmium erythraeum IMS101	Complete Genome	2006-07-06	DOE Joint Genome Institute	7.75			GCF_000014265.1_ASM1426v1_translated_cds	Cyanobacteria	-1	129	472	368	2	467	3	0	0	0	99.64	0.82	0
GCF_014696495.1	Calothrix sp. FACHB-168	Contig	2020-09-22	South China Normal University	9.43	169.06	106	GCF_014696495.1_ASM1469649v1_translated_cds	Cyanobacteria	-1	129	472	368	2	466	4	0	0	0	99.46	0.82	0
GCF_014222155.1	Trichormus variabilis N2B	Scaffold	2020-08-17	University of Missouri-St. Louis	7.02	42.686	310	GCF_014222155.1_ASM1422215v1_translated_cds	Cyanobacteria	-1	129	472	368	2	467	3	0	0	0	99.46	0.82	0
GCF_009711975.1	Anabaena sp. UHCC 0204	Scaffold	2019-11-27	University of Helsinki	5.74	101.181	123	GCF_009711975.1_ASM971197v1_translated_cds	Cyanobacteria	-1	129	472	368	2	467	3	0	0	0	99.46	0.82	0
GCF_014695405.1	Leptolyngbya sp. FACHB-1624	Contig	2020-09-22	South China Normal University	6.65	149.786	99	GCF_014695405.1_ASM1469540v1_translated_cds	Cyanobacteria	-1	129	472	368	3	466	3	0	0	0	99.37	0.82	0
GCF_903953475.1	Synechococcus lacustris	Contig	2020-07-18	Bioinformatics Infrastructure for Life Sciences (BILS)	2.69	121.351	37	GCF_903953475.1_freshwater_MAG_---_Loc090721-8m_bin-647_translated_cds	Cyanobacteria	-1	129	472	368	3	467	1	1	0	0	99.18	0.82	0
GCF_903944915.1	Synechococcus lacustris	Contig	2020-07-18	Bioinformatics Infrastructure for Life Sciences (BILS)	2.74	173.238	30	GCF_903944915.1_freshwater_MAG_---_Loc080925-8-8m_bin-316_translated_cds	Cyanobacteria	-1	129	472	368	3	467	1	1	0	0	99.18	0.82	0
GCF_903938375.1	Synechococcus lacustris	Contig	2020-07-18	Bioinformatics Infrastructure for Life Sciences (BILS)	2.69	121.351	37	GCF_903938375.1_freshwater_MAG_---_Loc090721-8m_bin-650_translated_cds	Cyanobacteria	-1	129	472	368	3	467	1	1	0	0	99.18	0.82	0
GCF_014696385.1	Pseudanabaena sp. FACHB-723	Contig	2020-09-22	South China Normal University	3.96	77.093	94	GCF_014696385.1_ASM1469638v1_translated_cds	Cyanobacteria	-1	129	472	368	3	466	3	0	0	0	99.18	0.82	0
GCF_002870615.1	Fischerella thermalis CCMEE 5282	Scaffold	2018-01-10	University of Montana	5.34	21.752	542	GCF_002870615.1_ASM287061v1_translated_cds	Cyanobacteria	-1	129	472	368	5	464	3	0	0	0	98.96	0.82	0
GCF_900185595.1	Calothrix rhizosoleniae SC01	Contig	2017-06-15	University of California Santa Cruz	5.97	20.559	472	GCF_900185595.1_CalSC01_2013_translated_cds	Cyanobacteria	-1	129	472	368	6	462	4	0	0	0	98.91	0.82	0
GCF_003864315.1	Aphanothece sacrum FPU3	Contig	2018-11-30	NODAI Genome Research Center, Tokyo University of Agriculture	4.49	98.856	95	GCF_003864315.1_ASM386431v1_translated_cds	Cyanobacteria	-1	129	472	368	5	463	4	0	0	0	98.82	0.82	0
GCF_014696105.1	Microcoleus sp. FACHB-1515	Contig	2020-09-22	South China Normal University	5.79	121.341	96	GCF_014696105.1_ASM1469610v1_translated_cds	Cyanobacteria	-1	129	472	368	5	464	3	0	0	0	98.64	0.82	0
GCF_000817735.3	Scytonema millei VB511283	Scaffold	2020-03-13	Indian Institute Of Chemical biology	5.97	455.348	26	GCF_000817735.3_ASM81773v3_translated_cds	Cyanobacteria	-1	129	472	368	6	464	1	1	0	0	98.55	0.82	0
GCF_001939115.1	Leptolyngbya sp. 'hensonii'	Contig	2017-01-06	University of Cincinnati	5.94	137.782	77	GCF_001939115.1_ASM193911v1_translated_cds	Cyanobacteria	-1	129	472	368	7	462	3	0	0	0	98.1	0.82	0
GCF_014695825.1	Coleofasciculus sp. FACHB-542	Contig	2020-09-22	South China Normal University	5.95	158.046	63	GCF_014695825.1_ASM1469582v1_translated_cds	Cyanobacteria	-1	129	472	368	11	458	3	0	0	0	97.55	0.82	0
GCF_009712085.1	Anabaena sp. UHCC 0253	Scaffold	2019-11-27	University of Helsinki	6.12	28.41	361	GCF_009712085.1_ASM971208v1_translated_cds	Cyanobacteria	-1	129	472	368	23	446	3	0	0	0	95.49	0.82	0
GCF_014222225.1	Trichormus variabilis PNB	Scaffold	2020-08-17	University of Missouri-St. Louis	6.98	30.85	487	GCF_014222225.1_UMSL_AvarPNB_1.0_translated_cds	Cyanobacteria	-1	129	472	368	3	464	5	0	0	0	99.18	0.78	20
GCF_009712075.1	Dolichospermum planctonicum UHCC 0167	Scaffold	2019-11-27	University of Helsinki	4.9	16.37	573	GCF_009712075.1_ASM971207v1_translated_cds	Cyanobacteria	-1	129	472	368	2	466	4	0	0	0	99.46	0.77	25
GCF_001548435.1	Leptolyngbya sp. NIES-3755	Complete Genome	2015-12-17	Toyohashi University of Technology	6.76			GCF_001548435.1_ASM154843v1_translated_cds	Cyanobacteria	-1	129	472	368	2	466	2	2	0	0	99.46	0.77	25
GCF_014698335.1	Microcystis viridis FACHB-1342	Contig	2020-09-22	South China Normal University	4.7	54.778	138	GCF_014698335.1_ASM1469833v1_translated_cds	Cyanobacteria	-1	129	472	368	1	468	2	1	0	0	99.73	0.77	0
GCF_003730145.1	Microcystis aeruginosa FACHB-524	Scaffold	2018-11-14	Institute of Hydrobiology, Chinese Academy of Sciences	4.85	77.161	123	GCF_003730145.1_ASM373014v1_translated_cds	Cyanobacteria	-1	129	472	368	1	468	2	1	0	0	99.73	0.77	0
GCF_003206555.1	Microcystis aeruginosa Sj	Scaffold	2018-06-08	University of Tsukuba	4.62	33.153	366	GCF_003206555.1_ASM320655v1_translated_cds	Cyanobacteria	-1	129	472	368	1	467	4	0	0	0	99.73	0.77	0
GCF_001725075.1	Microcystis aeruginosa NIES-98	Scaffold	2016-09-13	National Institute for Environmental Studies	4.98	65.791	500	GCF_001725075.1_ASM172507v1_translated_cds	Cyanobacteria	-1	129	472	368	1	468	2	1	0	0	99.73	0.77	0
GCF_000464765.1	Planktothrix prolifica NIVA-CYA 406	Scaffold	2013-09-06	University of Oslo	5.76	67.018	172	GCF_000464765.1_NC406_1_translated_cds	Cyanobacteria	-1	129	472	368	3	464	5	0	0	0	99.18	0.74	40
GCF_014698675.1	Arthrospira platensis FACHB-439	Contig	2020-09-22	South China Normal University	5.8	44.37	308	GCF_014698675.1_ASM1469867v1_translated_cds	Cyanobacteria	-1	129	472	368	2	466	4	0	0	0	99.77	0.72	100
GCF_014695815.1	Trichocoleus sp. FACHB-6	Contig	2020-09-22	South China Normal University	6.19	75.154	131	GCF_014695815.1_ASM1469581v1_translated_cds	Cyanobacteria	-1	129	472	368	1	467	4	0	0	0	99.73	0.72	25
GCF_014695535.1	Trichocoleus sp. FACHB-832	Contig	2020-09-22	South China Normal University	6	75.154	138	GCF_014695535.1_ASM1469553v1_translated_cds	Cyanobacteria	-1	129	472	368	8	460	4	0	0	0	97.83	0.72	25
GCF_014698845.1	Coleofasciculus sp. FACHB-1120	Contig	2020-09-22	South China Normal University	6.2	180.846	79	GCF_014698845.1_ASM1469884v1_translated_cds	Cyanobacteria	-1	129	472	368	0	468	4	0	0	0	100	0.72	0
GCF_014695715.1	Microcoleus sp. FACHB-68	Contig	2020-09-22	South China Normal University	6.53	687.117	19	GCF_014695715.1_ASM1469571v1_translated_cds	Cyanobacteria	-1	129	472	368	0	468	4	0	0	0	100	0.72	0
GCF_014695435.1	Coleofasciculus sp. FACHB-129	Contig	2020-09-22	South China Normal University	6.5	170.996	68	GCF_014695435.1_ASM1469543v1_translated_cds	Cyanobacteria	-1	129	472	368	0	468	4	0	0	0	100	0.72	0
GCF_014695375.1	Coleofasciculus sp. FACHB-T130	Contig	2020-09-22	South China Normal University	6.21	161.733	60	GCF_014695375.1_ASM1469537v1_translated_cds	Cyanobacteria	-1	129	472	368	0	468	4	0	0	0	100	0.72	0
GCF_000331305.1	Calothrix sp. PCC 7103	Scaffold	2013-01-11	JGI	11.58	585.731	73	GCF_000331305.1_ASM33130v1_translated_cds	Cyanobacteria	-1	129	472	368	1	467	4	0	0	0	99.73	0.72	0
GCF_014695475.1	Coleofasciculus sp. FACHB-SPT9	Contig	2020-09-22	South China Normal University	6.57	103.913	99	GCF_014695475.1_ASM1469547v1_translated_cds	Cyanobacteria	-1	129	472	368	2	466	4	0	0	0	99.46	0.72	0
GCF_000759865.1	Prochlorococcus marinus str. MIT 9116	Contig	2014-09-29	Massachusetts Institute of Technology (MIT)	1.69	117.62	22	GCF_000759865.1_ASM75986v1_translated_cds	Cyanobacteria	-1	129	472	368	1	468	3	0	0	0	99.73	0.68	100
GCF_014697425.1	Nostoc sp. FACHB-110	Contig	2020-09-22	South China Normal University	7.99	135.415	104	GCF_014697425.1_ASM1469742v1_translated_cds	Cyanobacteria	-1	129	472	368	2	467	3	0	0	0	99.64	0.68	33.33
GCF_006937785.1	Pseudanabaena sp. UWO311	Contig	2019-07-12	Western University	5.21	126.236	61	GCF_006937785.1_ASM693778v1_translated_cds	Cyanobacteria	-1	129	472	368	6	463	3	0	0	0	98.37	0.68	33.33
GCF_000710505.1	Planktothrix agardhii NIVA-CYA 126/8	Chromosome	2014-06-23	Institute for Limnology	5.05	1121.39	13	GCF_000710505.1_Plagard2.0_translated_cds	Cyanobacteria	-1	129	472	368	7	462	3	0	0	0	98.23	0.68	33.33
GCF_003013815.1	Cyanothece sp. BG0011	Contig	2018-03-22	University of Florida	5.6	40.896	227	GCF_003013815.1_ASM301381v1_translated_cds	Cyanobacteria	-1	129	472	368	14	455	3	0	0	0	96.99	0.68	33.33
GCF_001623485.1	Nodularia spumigena CENA596	Contig	2016-04-19	Center for Nuclear Energy in Agriculture - University of Sao Paulo	5.19	32.474	291	GCF_001623485.1_ASM162348v1_translated_cds	Cyanobacteria	-1	129	472	368	1	468	3	0	0	0	99.91	0.68	0
GCF_014698445.1	Microcystis elabens FACHB-917	Contig	2020-09-22	South China Normal University	3.68	63.07	121	GCF_014698445.1_ASM1469844v1_translated_cds	Cyanobacteria	-1	129	472	368	1	467	4	0	0	0	99.73	0.68	0
GCF_013343235.1	Nostoc sp. TCL240-02	Complete Genome	2020-06-15	Boyce Thompson Institute	7.89			GCF_013343235.1_ASM1334323v1_translated_cds	Cyanobacteria	-1	129	472	368	1	468	3	0	0	0	99.73	0.68	0
GCF_000756305.1	Myxosarcina sp. GI1	Contig	2014-09-19	National Cheng Kung University	7.07	195.043	76	GCF_000756305.1_ASM75630v1_translated_cds	Cyanobacteria	-1	129	472	368	1	468	3	0	0	0	99.73	0.68	0
GCF_014222245.1	Trichormus variabilis FSR	Scaffold	2020-08-17	University of Missouri-St. Louis	6.92	23.228	619	GCF_014222245.1_ASM1422224v1_translated_cds	Cyanobacteria	-1	129	472	368	2	467	3	0	0	0	99.46	0.68	0
GCF_002368175.1	Calothrix sp. NIES-2098	Complete Genome	2017-06-25	Toyohashi University of Technology	8.88			GCF_002368175.1_ASM236817v1_translated_cds	Cyanobacteria	-1	129	472	368	2	465	5	0	0	0	99.46	0.68	0
GCF_903936805.1	Synechococcus lacustris	Contig	2020-07-18	Bioinformatics Infrastructure for Life Sciences (BILS)	2.54	154.769	29	GCF_903936805.1_freshwater_MAG_---_Loc090519-5m_bin-0193_translated_cds	Cyanobacteria	-1	129	472	368	3	467	1	1	0	0	99.18	0.68	0
GCF_000155595.1	Synechococcus sp. PCC 7335	Scaffold	2008-08-15	Gordon and Betty Moore Foundation Microbial Genome Sequencing Project	5.97	486.182	38	GCF_000155595.1_ASM15559v1_translated_cds	Cyanobacteria	-1	129	472	368	3	466	3	0	0	0	99.18	0.68	0
GCF_002025945.1	Prochlorococcus sp. HOT208_60m_813O14	Scaffold	2017-03-14	Massachusetts Institute of Technology	1.35	47.645	249	GCF_002025945.1_ASM202594v1_translated_cds	Cyanobacteria	-1	129	472	368	79	390	3	0	0	0	83.68	0.68	0
GCF_000350125.1	Richelia intracellularis HM01	Contig	2013-03-27	University of California Santa Cruz	2.21	8.088	941	GCF_000350125.1_ASM35012v1_translated_cds	Cyanobacteria	-1	129	472	368	173	296	3	0	0	0	62.48	0.68	0
GCF_009712125.1	Dolichospermum flos-aquae UHCC 0037	Scaffold	2019-11-27	University of Helsinki	5.56	199.981	65	GCF_009712125.1_ASM971212v1_translated_cds	Cyanobacteria	-1	129	472	368	3	465	4	0	0	0	99.18	0.63	75
GCF_009792235.1	Microcystis aeruginosa FD4	Complete Genome	2019-12-23	Florida Gulf Coast University	5.49			GCF_009792235.1_ASM979223v1_translated_cds	Cyanobacteria	-1	129	472	368	5	463	4	0	0	0	98.78	0.63	50
GCF_008579565.1	Microcystis aeruginosa NIES-2522	Scaffold	2019-09-03	University of Tsukuba	4.9	33.596	446	GCF_008579565.1_ASM857956v1_translated_cds	Cyanobacteria	-1	129	472	368	0	469	3	0	0	0	100	0.63	33.33
GCF_004305995.1	Microcystis aeruginosa NIES-4285	Scaffold	2019-02-13	University of Tsukuba	5.25	30.4	481	GCF_004305995.1_ASM430599v1_translated_cds	Cyanobacteria	-1	129	472	368	0	469	3	0	0	0	100	0.63	33.33
GCF_002025445.1	Microcystis aeruginosa KW	Contig	2017-03-13	Korea Research Institute of Bioscience and Biotechnology (KRIBB)	5.89	1526.05	6	GCF_002025445.1_KWv02_translated_cds	Cyanobacteria	-1	129	472	368	8	461	3	0	0	0	98.1	0.63	33.33
GCF_002897315.1	Microcystis aeruginosa NIES-298	Scaffold	2017-12-21	National Institute for Environmental Studies	4.96	170.461	120	GCF_002897315.1_ASM289731v1_translated_cds	Cyanobacteria	-1	129	472	368	0	469	3	0	0	0	100	0.63	0
GCF_001904655.1	Chroogloeocystis siderophila 5.2 s.c.1	Contig	2016-12-14	Xuefeng LU	5.01	261.638	43	GCF_001904655.1_ASM190465v1_translated_cds	Cyanobacteria	-1	129	472	368	0	469	3	0	0	0	100	0.63	0
GCF_000312285.1	Microcystis aeruginosa PCC 9701	Scaffold	2012-08-06	Genoscope CEA	4.76	15.354	550	GCF_000312285.1_ASM31228v1_translated_cds	Cyanobacteria	-1	129	472	368	0	469	3	0	0	0	100	0.63	0
GCF_000010625.1	Microcystis aeruginosa NIES-843	Complete Genome	2008-01-24	Kazusa DNA Research Institute	5.84			GCF_000010625.1_ASM1062v1_translated_cds	Cyanobacteria	-1	129	472	368	0	468	4	0	0	0	100	0.63	0
GCF_014698375.1	Microcystis flos-aquae FACHB-1344	Contig	2020-09-22	South China Normal University	5.26	36.184	243	GCF_014698375.1_ASM1469837v1_translated_cds	Cyanobacteria	-1	129	472	368	1	467	4	0	0	0	99.73	0.63	0
GCF_008579325.1	Microcystis aeruginosa NIES-2520	Scaffold	2019-09-03	University of Tsukuba	5.27	31.116	505	GCF_008579325.1_ASM857932v1_translated_cds	Cyanobacteria	-1	129	472	368	1	468	3	0	0	0	99.73	0.63	0
GCF_000312185.1	Microcystis aeruginosa PCC 9443	Scaffold	2012-08-06	Genoscope CEA	5.19	12.531	760	GCF_000312185.1_ASM31218v1_translated_cds	Cyanobacteria	-1	129	472	368	1	467	4	0	0	0	99.73	0.63	0
GCF_014695975.1	Leptolyngbya sp. FACHB-321	Contig	2020-09-22	South China Normal University	6.72	184.39	91	GCF_014695975.1_ASM1469597v1_translated_cds	Cyanobacteria	-1	129	472	368	3	466	3	0	0	0	99.18	0.63	0
GCF_003003795.1	Stenomitos frigidus ULC18	Scaffold	2018-03-15	Massachusetts Institute of Technology	6.98	77.129	168	GCF_003003795.1_ASM300379v1_translated_cds	Cyanobacteria	-1	129	472	368	5	465	1	1	0	0	98.64	0.63	0
GCF_900010725.2	Planktothrix serta PCC 8927	Scaffold	2019-11-08	Genoscope CEA	6.27	215.742	180	GCF_900010725.2_PCC_8927_PRJEB10992_v2_translated_cds	Cyanobacteria	-1	129	472	368	2	466	4	0	0	0	99.59	0.6	75
GCF_014696555.1	Calothrix parietina FACHB-288	Contig	2020-09-22	South China Normal University	9.24	109.042	138	GCF_014696555.1_ASM1469655v1_translated_cds	Cyanobacteria	-1	129	472	368	2	466	4	0	0	0	99.46	0.59	0
GCF_014696435.1	Calothrix anomala FACHB-343	Contig	2020-09-22	South China Normal University	9.24	93.914	145	GCF_014696435.1_ASM1469643v1_translated_cds	Cyanobacteria	-1	129	472	368	2	466	4	0	0	0	99.46	0.59	0
GCF_900047545.1	Candidatus Synechococcus spongiarum	Contig	2016-10-18	GeneWiz	1.41	10.729	179	GCF_900047545.1_m9_translated_cds	Cyanobacteria	-1	129	472	368	106	362	4	0	0	0	74.82	0.57	25
GCF_000760055.1	Prochlorococcus marinus str. MIT 9321	Contig	2014-09-29	Massachusetts Institute of Technology (MIT)	1.66	259.21	10	GCF_000760055.1_ASM76005v1_translated_cds	Cyanobacteria	-1	129	472	368	0	469	3	0	0	0	100	0.54	100
GCF_014280115.1	Synechococcus sp. A15-44	Complete Genome	2020-08-24	Station Biologique de Roscoff (CNRS - Sorbonne University)	2.62			GCF_014280115.1_ASM1428011v1_translated_cds	Cyanobacteria	-1	129	472	368	1	469	2	0	0	0	99.91	0.54	100
GCF_009712065.1	Aphanizomenon sp. UHCC 0183	Scaffold	2019-11-27	University of Helsinki	5.58	28.17	333	GCF_009712065.1_ASM971206v1_translated_cds	Cyanobacteria	-1	129	472	368	1	469	2	0	0	0	99.73	0.54	100
GCF_002368115.1	Dolichospermum compactum NIES-806	Chromosome	2017-06-25	Toyohashi University of Technology	5.17	118.535	89	GCF_002368115.1_ASM236811v1_translated_cds	Cyanobacteria	-1	129	472	368	1	469	2	0	0	0	99.73	0.54	100
GCF_001858125.1	Cylindrospermopsis raciborskii MVCC14	Contig	2016-11-01	Pontificia Universidad Catolica de Chile	3.59	150.437	99	GCF_001858125.1_ASM185812v1_translated_cds	Cyanobacteria	-1	129	472	368	11	459	0	2	0	0	97.46	0.54	100
GCF_001548095.1	Geminocystis sp. NIES-3708	Complete Genome	2015-03-18	Toyohashi University of Technology	4.04			GCF_001548095.1_Gm3709_assembly_1.0_translated_cds	Cyanobacteria	-1	129	472	368	0	470	2	0	0	0	100	0.54	50
GCF_014698115.1	Nostoc sp. FACHB-973	Contig	2020-09-22	South China Normal University	9.53	63.506	263	GCF_014698115.1_ASM1469811v1_translated_cds	Cyanobacteria	-1	129	472	368	1	469	2	0	0	0	99.73	0.54	50
GCF_008121535.1	Dolichospermum sp. UHCC 0315A	Complete Genome	2019-08-28	Universtiy of Helsinki	5.64			GCF_008121535.1_ASM812153v1_translated_cds	Cyanobacteria	-1	129	472	368	1	469	2	0	0	0	99.73	0.54	50
GCF_000515235.1	Synechococcus sp. CC9616	Scaffold	2014-01-07	JGI	2.65	256.7	17	GCF_000515235.1_ASM51523v1_translated_cds	Cyanobacteria	-1	129	472	368	1	469	2	0	0	0	99.73	0.54	50
GCF_014697585.1	Dolichospermum sp. FACHB-1091	Contig	2020-09-22	South China Normal University	4.52	124.205	59	GCF_014697585.1_ASM1469758v1_translated_cds	Cyanobacteria	-1	129	472	368	2	468	2	0	0	0	99.46	0.54	50
GCF_002897135.1	Nostoc cycadae WK-1	Scaffold	2017-12-22	NODAI Genome Research Center, Tokyo University of Agriculture	6.99	95.699	150	GCF_002897135.1_NcycadaeWK-1_v1_translated_cds	Cyanobacteria	-1	129	472	368	2	468	2	0	0	0	99.46	0.54	50
GCF_000478825.2	Synechocystis sp. PCC 6714	Complete Genome	2014-07-09	University of Freiburg	3.74			GCF_000478825.2_ASM47882v2_translated_cds	Cyanobacteria	-1	129	472	368	2	468	2	0	0	0	99.46	0.54	50
GCF_000464665.1	Planktothrix agardhii NIVA-CYA 15	Scaffold	2013-09-06	University of Oslo	5.49	82.583	131	GCF_000464665.1_NC15_1_translated_cds	Cyanobacteria	-1	129	472	368	2	468	2	0	0	0	99.46	0.54	50
GCF_000317575.1	Stanieria cyanosphaera PCC 7437	Complete Genome	2012-12-06	JGI	5.54			GCF_000317575.1_ASM31757v1_translated_cds	Cyanobacteria	-1	129	472	368	2	468	2	0	0	0	99.46	0.54	50
GCF_007904085.1	Euhalothece natronophila Z-M001	Complete Genome	2019-08-08	Chungnam National University	3.52			GCF_007904085.1_ASM790408v1_translated_cds	Cyanobacteria	-1	129	472	368	3	467	2	0	0	0	99.18	0.54	50
GCF_002025905.1	Prochlorococcus sp. HOT208_60m_810P02	Scaffold	2017-03-14	Massachusetts Institute of Technology	1.29	36.108	199	GCF_002025905.1_ASM202590v1_translated_cds	Cyanobacteria	-1	129	472	368	86	384	2	0	0	0	79.66	0.54	50
GCF_002896875.1	Nostoc sp. CENA543	Complete Genome	2018-01-24	University of Helsinki	7.21			GCF_002896875.1_ASM289687v1_translated_cds	Cyanobacteria	-1	129	472	368	0	470	2	0	0	0	100	0.54	0
GCF_001632165.1	Synechococcus sp. MIT S9508	Scaffold	2016-04-25	Massachusetts Institute of Technology (MIT)	2.5	167.605	24	GCF_001632165.1_ASM163216v1_translated_cds	Cyanobacteria	-1	129	472	368	0	470	2	0	0	0	100	0.54	0
GCF_000332155.1	Kamptonema formosum PCC 6407	Scaffold	2013-01-22	JGI	6.89	238.398	118	GCF_000332155.1_ASM33215v1_translated_cds	Cyanobacteria	-1	129	472	368	1	468	3	0	0	0	99.97	0.54	0
GCF_002870785.1	Fischerella thermalis CCMEE 5201	Scaffold	2018-01-10	University of Montana	6.72	11.945	878	GCF_002870785.1_ASM287078v1_translated_cds	Cyanobacteria	-1	129	472	368	1	469	2	0	0	0	99.91	0.54	0
GCF_000179235.2	Synechococcus sp. CB0101	Complete Genome	2019-04-30	Gordon and Betty Moore Foundation Marine Microbiology Initiative	2.79			GCF_000179235.2_ASM17923v2_translated_cds	Cyanobacteria	-1	129	472	368	1	469	2	0	0	0	99.86	0.54	0
GCF_014698435.1	Scytonema hofmannii FACHB-248	Contig	2020-09-22	South China Normal University	7.93	63.491	195	GCF_014698435.1_ASM1469843v1_translated_cds	Cyanobacteria	-1	129	472	368	1	469	2	0	0	0	99.73	0.54	0
GCF_014279555.1	Synechococcus sp. SYN20	Complete Genome	2020-08-24	Station Biologique de Roscoff (CNRS - Sorbonne University)	2.73			GCF_014279555.1_ASM1427955v1_translated_cds	Cyanobacteria	-1	129	472	368	1	469	2	0	0	0	99.73	0.54	0
GCF_013393945.1	Nostoc sp. TCL26-01	Complete Genome	2020-07-08	Boyce Thompson Institute	7.39			GCF_013393945.1_ASM1339394v1_translated_cds	Cyanobacteria	-1	129	472	368	1	469	2	0	0	0	99.73	0.54	0
GCF_009712035.1	Anabaena sp. UHCC 0187	Scaffold	2019-11-27	University of Helsinki	5.1	165.065	80	GCF_009712035.1_ASM971203v1_translated_cds	Cyanobacteria	-1	129	472	368	1	469	2	0	0	0	99.73	0.54	0
GCF_004332405.1	Synechococcus sp. BS56D	Contig	2019-03-07	National Research Council (CNR)	2.3	339.889	8	GCF_004332405.1_ASM433240v1_translated_cds	Cyanobacteria	-1	129	472	368	1	469	2	0	0	0	99.73	0.54	0
GCF_003003885.1	Chlorogloea sp. CCALA 695	Scaffold	2018-03-15	Massachusetts Institute of Technology	5.23	74.961	171	GCF_003003885.1_ASM300388v1_translated_cds	Cyanobacteria	-1	129	472	368	1	469	2	0	0	0	99.73	0.54	0
GCF_000316605.1	Leptolyngbya sp. PCC 7376	Complete Genome	2012-12-04	DOE Joint Genome Institute	5.13			GCF_000316605.1_ASM31660v1_translated_cds	Cyanobacteria	-1	129	472	368	1	469	2	0	0	0	99.73	0.54	0
GCF_000014585.1	Synechococcus sp. CC9311	Complete Genome	2006-09-01	The Institute for Genomic Research (TIGR)	2.61			GCF_000014585.1_ASM1458v1_translated_cds	Cyanobacteria	-1	129	472	368	1	469	2	0	0	0	99.73	0.54	0
GCF_002893205.1	Cylindrospermopsis raciborskii S07	Scaffold	2018-01-19	Griffith University	3.87	55.57	585	GCF_002893205.1_ASM289320v1_translated_cds	Cyanobacteria	-1	129	472	368	2	468	2	0	0	0	99.64	0.54	0
GCF_001904725.1	Phormidium ambiguum IAM M-71	Scaffold	2016-12-14	Xuefeng LU	7.41	196.225	95	GCF_001904725.1_ASM190472v1_translated_cds	Cyanobacteria	-1	129	472	368	2	469	0	1	0	0	99.64	0.54	0
GCF_014697015.1	Desertifilum sp. FACHB-868	Contig	2020-09-22	South China Normal University	6.31	253.051	48	GCF_014697015.1_ASM1469701v1_translated_cds	Cyanobacteria	-1	129	472	368	2	468	2	0	0	0	99.46	0.54	0
GCF_014696985.1	Desertifilum sp. FACHB-866	Contig	2020-09-22	South China Normal University	6.3	237.362	42	GCF_014696985.1_ASM1469698v1_translated_cds	Cyanobacteria	-1	129	472	368	2	468	2	0	0	0	99.46	0.54	0
GCF_014696935.1	Desertifilum sp. FACHB-1129	Contig	2020-09-22	South China Normal University	6.29	134.027	84	GCF_014696935.1_ASM1469693v1_translated_cds	Cyanobacteria	-1	129	472	368	2	468	2	0	0	0	99.46	0.54	0
GCF_014696595.1	Aulosira sp. FACHB-113	Contig	2020-09-22	South China Normal University	9.25	128.465	130	GCF_014696595.1_ASM1469659v1_translated_cds	Cyanobacteria	-1	129	472	368	2	468	2	0	0	0	99.46	0.54	0
GCF_014696015.1	Oculatella sp. FACHB-28	Contig	2020-09-22	South China Normal University	7.23	151.888	113	GCF_014696015.1_ASM1469601v1_translated_cds	Cyanobacteria	-1	129	472	368	2	468	2	0	0	0	99.46	0.54	0
GCF_014695745.1	Leptolyngbya sp. FACHB-671	Contig	2020-09-22	South China Normal University	7.36	125.628	172	GCF_014695745.1_ASM1469574v1_translated_cds	Cyanobacteria	-1	129	472	368	2	468	2	0	0	0	99.46	0.54	0
GCF_013177315.1	Thermoleptolyngbya sp. PKUAC-SCTA183	Complete Genome	2020-05-27	Chengdu University	5.53			GCF_013177315.1_ASM1317731v1_translated_cds	Cyanobacteria	-1	129	472	368	2	468	2	0	0	0	99.46	0.54	0
GCF_010747425.1	Nostoc sp. UIC 10630	Contig	2020-02-18	University of Illinois at Chicago	8.9	33.552	515	GCF_010747425.1_ASM1074742v1_translated_cds	Cyanobacteria	-1	129	472	368	2	468	2	0	0	0	99.46	0.54	0
GCF_009939295.1	Synechococcales cyanobacterium C	Scaffold	2020-01-28	Centre for Functional Diversity	4.12	72.306	86	GCF_009939295.1_ASM993929v1_translated_cds	Cyanobacteria	-1	129	472	368	2	468	2	0	0	0	99.46	0.54	0
GCF_002368295.1	Tolypothrix tenuis PCC 7101	Chromosome	2017-06-25	Toyohashi University of Technology	9.35	744.139	25	GCF_002368295.1_ASM236829v1_translated_cds	Cyanobacteria	-1	129	472	368	2	468	2	0	0	0	99.46	0.54	0
GCF_002368055.1	Aulosira laxa NIES-50	Chromosome	2017-06-25	Toyohashi University of Technology	9.35	1032.65	17	GCF_002368055.1_ASM236805v1_translated_cds	Cyanobacteria	-1	129	472	368	2	468	2	0	0	0	99.46	0.54	0
GCF_002355455.1	Stanieria sp. NIES-3757	Complete Genome	2016-03-08	Environment and Life Sciences, Toyohashi University of Technology	5.46			GCF_002355455.1_ASM235545v1_translated_cds	Cyanobacteria	-1	129	472	368	2	468	2	0	0	0	99.46	0.54	0
GCF_002252665.1	Synechococcus sp. 8F6	Scaffold	2017-08-15	University of Bristol	2.51	122.455	85	GCF_002252665.1_ASM225266v1_translated_cds	Cyanobacteria	-1	129	472	368	2	468	2	0	0	0	99.46	0.54	0
GCF_001904715.1	Nostoc calcicola FACHB-389	Scaffold	2016-12-14	Xuefeng LU	9.05	40.511	354	GCF_001904715.1_ASM190471v1_translated_cds	Cyanobacteria	-1	129	472	368	2	467	3	0	0	0	99.46	0.54	0
GCF_001485215.1	Leptolyngbya sp. NIES-2104	Contig	2015-10-31	National Institute for Environmental Studies	6.39	5695.12	5	GCF_001485215.1_ASM148521v1_translated_cds	Cyanobacteria	-1	129	472	368	2	468	2	0	0	0	99.46	0.54	0
GCF_000169335.1	Crocosphaera chwakensis CCY0110	Contig	2007-03-06	The Gordon and Betty Moore Foundation Marine Microbiology Initiative	5.88	81.955	163	GCF_000169335.1_ASM16933v1_translated_cds	Cyanobacteria	-1	129	472	368	2	468	2	0	0	0	99.46	0.54	0
GCF_014697285.1	Leptolyngbya sp. FACHB-238	Contig	2020-09-22	South China Normal University	7.17	204.036	87	GCF_014697285.1_ASM1469728v1_translated_cds	Cyanobacteria	-1	129	472	368	3	467	2	0	0	0	99.37	0.54	0
GCF_014697265.1	Leptolyngbya sp. FACHB-239	Contig	2020-09-22	South China Normal University	7.15	203.361	76	GCF_014697265.1_ASM1469726v1_translated_cds	Cyanobacteria	-1	129	472	368	3	467	2	0	0	0	99.37	0.54	0
GCF_014697245.1	Leptolyngbya sp. FACHB-402	Contig	2020-09-22	South China Normal University	7.14	197.455	81	GCF_014697245.1_ASM1469724v1_translated_cds	Cyanobacteria	-1	129	472	368	3	467	2	0	0	0	99.37	0.54	0
GCF_014697225.1	Leptolyngbya sp. FACHB-161	Contig	2020-09-22	South China Normal University	6.74	197.467	72	GCF_014697225.1_ASM1469722v1_translated_cds	Cyanobacteria	-1	129	472	368	3	467	2	0	0	0	99.37	0.54	0
GCF_003864295.1	Aphanothece sacrum FPU1	Contig	2018-11-30	NODAI Genome Research Center, Tokyo University of Agriculture	4.49	456.397	20	GCF_003864295.1_ASM386429v1_translated_cds	Cyanobacteria	-1	129	472	368	3	467	2	0	0	0	99.37	0.54	0
GCF_002368355.1	Pleurocapsa sp. NIES-4102	Complete Genome	2017-06-25	Toyohashi University of Technology	5			GCF_002368355.1_ASM236835v1_translated_cds	Cyanobacteria	-1	129	472	368	3	467	2	0	0	0	99.37	0.54	0
GCF_002368255.1	Leptolyngbya boryana NIES-2135	Complete Genome	2017-06-25	Toyohashi University of Technology	7.23			GCF_002368255.1_ASM236825v1_translated_cds	Cyanobacteria	-1	129	472	368	3	467	2	0	0	0	99.37	0.54	0
GCF_002142495.1	Leptolyngbya boryana dg5	Complete Genome	2015-02-14	Graduate School of Bioagricultural Sciences, Nagoya University	6.8			GCF_002142495.1_ASM214249v1_translated_cds	Cyanobacteria	-1	129	472	368	3	467	2	0	0	0	99.37	0.54	0
GCF_002142475.1	Leptolyngbya boryana IAM M-101	Complete Genome	2015-02-14	Graduate School of Bioagricultural Sciences, Nagoya University	6.8			GCF_002142475.1_ASM214247v1_translated_cds	Cyanobacteria	-1	129	472	368	3	467	2	0	0	0	99.37	0.54	0
GCF_001904635.1	Hydrococcus rivularis NIES-593	Scaffold	2016-12-14	Xuefeng LU	5.15	132.721	69	GCF_001904635.1_ASM190463v1_translated_cds	Cyanobacteria	-1	129	472	368	3	467	2	0	0	0	99.37	0.54	0
GCF_000353285.1	Leptolyngbya boryana PCC 6306	Scaffold	2013-04-06	JGI	7.26	6236.58	19	GCF_000353285.1_ASM35328v1_translated_cds	Cyanobacteria	-1	129	472	368	3	467	2	0	0	0	99.37	0.54	0
GCF_005402885.1	Sphaerospermopsis reniformis	Contig	2019-03-18	National Institute for Environmental Studies	6.03	20.007	680	GCF_005402885.1_ASM540288v1_translated_cds	Cyanobacteria	-1	129	472	368	3	467	2	0	0	0	99.32	0.54	0
GCF_000317225.1	Fischerella thermalis PCC 7521	Contig	2012-12-05	Heinrich-Heine-University Duesseldorf	5.44	98.34	141	GCF_000317225.1_FisPCC7521_1.0_translated_cds	Cyanobacteria	-1	129	472	368	4	466	2	0	0	0	99.23	0.54	0
GCF_903959745.1	Synechococcus lacustris	Contig	2020-07-18	Bioinformatics Infrastructure for Life Sciences (BILS)	2.66	121.294	38	GCF_903959745.1_freshwater_MAG_---_Loc090721-8-6m_bin-0951_translated_cds	Cyanobacteria	-1	129	472	368	3	468	0	1	0	0	99.18	0.54	0
GCF_903944935.1	Synechococcus lacustris	Contig	2020-07-18	Bioinformatics Infrastructure for Life Sciences (BILS)	2.66	154.723	29	GCF_903944935.1_freshwater_MAG_---_Loc080925-5m_bin-0946_translated_cds	Cyanobacteria	-1	129	472	368	3	468	0	1	0	0	99.18	0.54	0
GCF_903937765.1	Synechococcus lacustris	Contig	2020-07-18	Bioinformatics Infrastructure for Life Sciences (BILS)	2.63	82.117	53	GCF_903937765.1_freshwater_MAG_---_Loc080925-4-5m_bin-0190_translated_cds	Cyanobacteria	-1	129	472	368	3	468	0	1	0	0	99.18	0.54	0
GCF_903936695.1	Synechococcus lacustris	Contig	2020-07-18	Bioinformatics Infrastructure for Life Sciences (BILS)	2.69	154.764	34	GCF_903936695.1_freshwater_MAG_---_Loc080925-8m_bin-908_translated_cds	Cyanobacteria	-1	129	472	368	3	468	0	1	0	0	99.18	0.54	0
GCF_903935695.1	Synechococcus lacustris	Contig	2020-07-18	Bioinformatics Infrastructure for Life Sciences (BILS)	2.63	121.042	34	GCF_903935695.1_freshwater_MAG_---_Loc090907-8-6m_bin-478_translated_cds	Cyanobacteria	-1	129	472	368	3	468	0	1	0	0	99.18	0.54	0
GCF_903934605.1	Synechococcus lacustris	Contig	2020-07-18	Bioinformatics Infrastructure for Life Sciences (BILS)	2.65	154.766	27	GCF_903934605.1_freshwater_MAG_---_Loc080925-7m_bin-0974_translated_cds	Cyanobacteria	-1	129	472	368	3	468	0	1	0	0	99.18	0.54	0
GCF_010091925.1	Nostoc sp. B(2019)	Scaffold	2020-01-31	Centre for Functional Diversity	7.43	228.597	123	GCF_010091925.1_ASM1009192v1_translated_cds	Cyanobacteria	-1	129	472	368	3	467	2	0	0	0	99.18	0.54	0
GCF_003003695.1	Phormidesmis priestleyi ULC007	Contig	2018-03-15	Massachusetts Institute of Technology	5.71	126.39	167	GCF_003003695.1_ASM300369v1_translated_cds	Cyanobacteria	-1	129	472	368	3	467	2	0	0	0	99.18	0.54	0
GCF_903940455.1	Synechococcus lacustris	Contig	2020-07-18	Bioinformatics Infrastructure for Life Sciences (BILS)	2.64	120.844	40	GCF_903940455.1_freshwater_MAG_---_Loc080925-4m_bin-0603_translated_cds	Cyanobacteria	-1	129	472	368	5	466	0	1	0	0	98.91	0.54	0
GCF_002286735.1	Leptolyngbya sp. BC1307	Contig	2017-09-06	University of Bristol	4.92	82.349	222	GCF_002286735.1_ASM228673v1_translated_cds	Cyanobacteria	-1	129	472	368	4	465	3	0	0	0	98.91	0.54	0
GCF_000180455.1	Kamptonema sp. PCC 6506	Contig	2010-07-08	ENSCP, Biochemistry, Paris, France	6.68	34.005	377	GCF_000180455.1_ASM18045v1_translated_cds	Cyanobacteria	-1	129	472	368	4	465	3	0	0	0	98.91	0.54	0
GCF_001039555.1	Crocosphaera watsonii WH 8502	Contig	2013-09-13	University of California Santa Cruz	4.68	9.372	869	GCF_001039555.1_WH8502_v1_translated_cds	Cyanobacteria	-1	129	472	368	8	462	2	0	0	0	98.86	0.54	0
GCF_014696195.1	Sphaerospermopsis sp. FACHB-1094	Contig	2020-09-22	South China Normal University	5.71	42.17	221	GCF_014696195.1_ASM1469619v1_translated_cds	Cyanobacteria	-1	129	472	368	5	465	2	0	0	0	98.64	0.54	0
GCF_003208055.1	Prochlorococcus marinus XMU1408	Contig	2018-06-12	Xiamen University	1.8	377.251	7	GCF_003208055.1_ASM320805v1_translated_cds	Cyanobacteria	-1	129	472	368	6	464	2	0	0	0	98.64	0.54	0
GCF_000307915.1	Arthrospira platensis C1	Chromosome	2012-10-31	King Mongkut's University of Technology Thonburi, Thailand	6.09	206.21	63	GCF_000307915.1_ASM30791v1_translated_cds	Cyanobacteria	-1	129	472	368	8	462	2	0	0	0	98.55	0.54	0
GCF_000013225.1	Synechococcus sp. JA-2-3B'a(2-13)	Complete Genome	2006-02-06	The Institute for Genomic Research (TIGR)	3.05			GCF_000013225.1_ASM1322v1_translated_cds	Cyanobacteria	-1	129	472	368	6	464	2	0	0	0	98.37	0.54	0
GCF_903949385.1	Synechococcus lacustris	Contig	2020-07-18	Bioinformatics Infrastructure for Life Sciences (BILS)	2.49	121.472	23	GCF_903949385.1_freshwater_MAG_---_Loc090519-4m_bin-515_translated_cds	Cyanobacteria	-1	129	472	368	14	457	0	1	0	0	96.47	0.54	0
GCF_903949255.1	Synechococcus lacustris	Contig	2020-07-18	Bioinformatics Infrastructure for Life Sciences (BILS)	2.51	173.238	27	GCF_903949255.1_freshwater_MAG_---_Loc090721-6m_bin-132_translated_cds	Cyanobacteria	-1	129	472	368	14	457	0	1	0	0	96.47	0.54	0
GCF_903944355.1	Synechococcus lacustris	Contig	2020-07-18	Bioinformatics Infrastructure for Life Sciences (BILS)	2.48	154.769	23	GCF_903944355.1_freshwater_MAG_---_Loc090907-6m_bin-455_translated_cds	Cyanobacteria	-1	129	472	368	14	457	0	1	0	0	96.47	0.54	0
GCF_903943975.1	Synechococcus lacustris	Contig	2020-07-18	Bioinformatics Infrastructure for Life Sciences (BILS)	2.47	149.868	23	GCF_903943975.1_freshwater_MAG_---_Loc090721-5m_bin-503_translated_cds	Cyanobacteria	-1	129	472	368	14	457	0	1	0	0	96.47	0.54	0
GCF_903940395.1	Synechococcus lacustris	Contig	2020-07-18	Bioinformatics Infrastructure for Life Sciences (BILS)	2.47	173.238	21	GCF_903940395.1_freshwater_MAG_---_Loc090721-7m_bin-112_translated_cds	Cyanobacteria	-1	129	472	368	14	457	0	1	0	0	96.47	0.54	0
GCF_903939705.1	Synechococcus lacustris	Contig	2020-07-18	Bioinformatics Infrastructure for Life Sciences (BILS)	2.51	154.769	27	GCF_903939705.1_freshwater_MAG_---_Loc090721-4m_bin-0720_translated_cds	Cyanobacteria	-1	129	472	368	14	457	0	1	0	0	96.47	0.54	0
GCF_903936985.1	Synechococcus lacustris	Contig	2020-07-18	Bioinformatics Infrastructure for Life Sciences (BILS)	2.45	154.769	21	GCF_903936985.1_freshwater_MAG_---_Loc090907-8m_bin-669_translated_cds	Cyanobacteria	-1	129	472	368	14	457	0	1	0	0	96.47	0.54	0
GCF_903934005.1	Synechococcus lacustris	Contig	2020-07-18	Bioinformatics Infrastructure for Life Sciences (BILS)	2.43	173.232	22	GCF_903934005.1_freshwater_MAG_---_Loc090907-5m_bin-323_translated_cds	Cyanobacteria	-1	129	472	368	14	457	0	1	0	0	96.47	0.54	0
GCF_001180305.1	Prochlorococcus marinus	Contig	2015-07-08	University of California San Diego	1.46	179.685	85	GCF_001180305.1_CLC_assembled_contigs_translated_cds	Cyanobacteria	-1	129	472	368	63	407	2	0	0	0	85.64	0.54	0
GCF_900009275.1	Planktothrix rubescens	Scaffold	2016-11-28	Genoscope CEA	11.39	1024.92	13	GCF_900009275.1_AAI_PRJEB10990_translated_cds	Cyanobacteria	-1	129	472	368	1	467	4	0	0	0	99.73	0.47	75
GCF_900474245.1	Synechococcus sp. UW179B	Contig	2018-07-31	University of Southern California	2.53	167.461	27	GCF_900474245.1_UW179B_translated_cds	Cyanobacteria	-1	129	472	368	1	468	3	0	0	0	99.73	0.45	66.67
GCF_014279955.1	Synechococcus sp. BMK-MC-1	Complete Genome	2020-08-24	Station Biologique de Roscoff (CNRS - Sorbonne University)	2.6			GCF_014279955.1_ASM1427995v1_translated_cds	Cyanobacteria	-1	129	472	368	1	468	3	0	0	0	99.73	0.45	33.33
GCF_009811815.1	Microcystis aeruginosa NIES-3787	Contig	2019-12-25	National Institute for Environmental Studies	4.38	73.037	214	GCF_009811815.1_ASM981181v1_translated_cds	Cyanobacteria	-1	129	472	368	0	469	3	0	0	0	100	0.45	0
GCF_000332335.1	Oscillatoria sp. PCC 10802	Scaffold	2013-01-22	JGI	8.59	82.835	253	GCF_000332335.1_ASM33233v1_translated_cds	Cyanobacteria	-1	129	472	368	0	469	3	0	0	0	100	0.45	0
GCF_014695725.1	Microcoleus sp. FACHB-672	Contig	2020-09-22	South China Normal University	6.37	280.909	34	GCF_014695725.1_ASM1469572v1_translated_cds	Cyanobacteria	-1	129	472	368	1	468	3	0	0	0	99.91	0.45	0
GCF_014695915.1	Trichocoleus sp. FACHB-40	Contig	2020-09-22	South China Normal University	6.38	106.302	126	GCF_014695915.1_ASM1469591v1_translated_cds	Cyanobacteria	-1	129	472	368	1	468	3	0	0	0	99.73	0.45	0
GCF_000760095.1	Prochlorococcus marinus str. MIT 9401	Contig	2014-09-29	Massachusetts Institute of Technology (MIT)	1.67	110.519	17	GCF_000760095.1_ASM76009v1_translated_cds	Cyanobacteria	-1	129	472	368	0	469	3	0	0	0	100	0.41	100
GCF_900473965.1	Synechococcus sp. UW179A	Contig	2018-08-01	University of Southern California	3.06	283.75	35	GCF_900473965.1_UW179A_translated_cds	Cyanobacteria	-1	129	472	368	0	470	2	0	0	0	100	0.41	50
GCF_002893265.1	Cylindrospermopsis raciborskii S05	Scaffold	2018-01-19	Griffith University	3.87	65.096	481	GCF_002893265.1_ASM289326v1_translated_cds	Cyanobacteria	-1	129	472	368	1	469	2	0	0	0	99.91	0.41	50
GCF_002893145.1	Cylindrospermopsis raciborskii C04	Scaffold	2018-01-19	Griffith University	3.95	66.514	498	GCF_002893145.1_ASM289314v1_translated_cds	Cyanobacteria	-1	129	472	368	1	469	2	0	0	0	99.91	0.41	50
GCF_014489865.1	Limnospira fusiformis KN	Scaffold	2020-09-06	University of Dar es Salaam	5.78	25.442	485	GCF_014489865.1_ASM1448986v1_translated_cds	Cyanobacteria	-1	129	472	368	2	468	2	0	0	0	99.77	0.41	50
GCF_002893185.1	Cylindrospermopsis raciborskii S14	Scaffold	2018-01-19	Griffith University	3.87	26.59	822	GCF_002893185.1_ASM289318v1_translated_cds	Cyanobacteria	-1	129	472	368	2	468	2	0	0	0	99.77	0.41	50
GCF_014696755.1	Anabaena sp. FACHB-1391	Contig	2020-09-22	South China Normal University	4.5	102.015	90	GCF_014696755.1_ASM1469675v1_translated_cds	Cyanobacteria	-1	129	472	368	1	469	2	0	0	0	99.73	0.41	50
GCF_012933605.1	Prochlorococcus sp. P1344	Contig	2020-04-29	Massachusetts Institute of Technology	2.47	70.051	106	GCF_012933605.1_ASM1293360v1_translated_cds	Cyanobacteria	-1	129	472	368	1	469	2	0	0	0	99.73	0.41	50
GCF_005402965.1	Dolichospermum planctonicum	Contig	2019-03-18	National Institute for Environmental Studies	4.57	75.157	201	GCF_005402965.1_ASM540296v1_translated_cds	Cyanobacteria	-1	129	472	368	1	469	2	0	0	0	99.73	0.41	50
GCF_001632075.1	Prochlorococcus marinus str. MIT 1320	Contig	2016-04-25	Massachusetts Institute of Technology (MIT)	2.5	494.475	26	GCF_001632075.1_ASM163207v1_translated_cds	Cyanobacteria	-1	129	472	368	1	469	2	0	0	0	99.73	0.41	50
GCF_014696335.1	Anabaena sp. FACHB-1250	Contig	2020-09-22	South China Normal University	4.44	72.652	107	GCF_014696335.1_ASM1469633v1_translated_cds	Cyanobacteria	-1	129	472	368	2	468	2	0	0	0	99.46	0.41	50
GCF_000464805.1	Planktothrix prolifica NIVA-CYA 540	Scaffold	2013-09-06	University of Oslo	5.57	130.579	70	GCF_000464805.1_NC540_1_translated_cds	Cyanobacteria	-1	129	472	368	3	467	2	0	0	0	99.18	0.41	50
GCF_000464745.1	Planktothrix mougeotii NIVA-CYA 405	Scaffold	2013-09-06	University of Oslo	5.5	110.318	91	GCF_000464745.1_NC405_1_translated_cds	Cyanobacteria	-1	129	472	368	5	465	2	0	0	0	98.82	0.41	50
GCF_007996965.1	cyanobiont of Ornithocercus magnificus	Contig	2019-08-01	Graduate School of Life Sciences, Tohoku University	1.88	1578.75	16	GCF_007996965.1_ASM799696v1_translated_cds	Cyanobacteria	-1	129	472	368	21	449	2	0	0	0	94.84	0.41	50
GCF_000464785.1	Planktothrix rubescens NIVA-CYA 407	Scaffold	2013-09-06	University of Oslo	5.51	112.981	94	GCF_000464785.1_NC407_1_translated_cds	Cyanobacteria	-1	129	472	368	0	469	3	0	0	0	100	0.41	33.33
GCF_003003925.1	Aphanothece cf. minutissima CCALA 015	Contig	2018-03-15	Massachusetts Institute of Technology	3.22	274.152	17	GCF_003003925.1_ASM300392v1_translated_cds	Cyanobacteria	-1	129	472	368	0	470	2	0	0	0	100	0.41	0
GCF_002252635.1	Synechococcus sp. MW101C3	Contig	2017-08-15	University of Bristol	3.03	294.78	18	GCF_002252635.1_ASM225263v1_translated_cds	Cyanobacteria	-1	129	472	368	0	470	2	0	0	0	100	0.41	0
GCF_000317515.1	Microcoleus sp. PCC 7113	Complete Genome	2012-12-06	JGI	7.97			GCF_000317515.1_ASM31751v1_translated_cds	Cyanobacteria	-1	129	472	368	0	470	2	0	0	0	100	0.41	0
GCF_000317435.1	Calothrix sp. PCC 6303	Complete Genome	2012-12-06	JGI	6.96			GCF_000317435.1_ASM31743v1_translated_cds	Cyanobacteria	-1	129	472	368	0	470	2	0	0	0	100	0.41	0
GCF_002893125.1	Cylindrospermopsis raciborskii C07	Scaffold	2018-01-19	Griffith University	3.98	63.774	520	GCF_002893125.1_ASM289312v1_translated_cds	Cyanobacteria	-1	129	472	368	1	469	2	0	0	0	99.91	0.41	0
GCF_014280095.1	Synechococcus sp. A15-60	Complete Genome	2020-08-24	Station Biologique de Roscoff (CNRS - Sorbonne University)	2.54			GCF_014280095.1_ASM1428009v1_translated_cds	Cyanobacteria	-1	129	472	368	1	469	2	0	0	0	99.73	0.41	0
GCF_000020025.1	Nostoc punctiforme PCC 73102	Complete Genome	2008-04-24	US DOE Joint Genome Institute	9.06			GCF_000020025.1_ASM2002v1_translated_cds	Cyanobacteria	-1	129	472	368	1	469	2	0	0	0	99.73	0.41	0
GCF_000330925.1	Microcystis aeruginosa TAIHU98	Contig	2013-01-03	Institute of Hydrobiology, Chinese Academy of Sciences	4.85	1793.6	4	GCF_000330925.1_MicAerT1.0_translated_cds	Cyanobacteria	-1	129	472	368	2	468	2	0	0	0	99.64	0.41	0
GCF_014222135.1	Trichormus variabilis ARAD	Scaffold	2020-08-17	University of Missouri-St. Louis	7.01	29.847	456	GCF_014222135.1_ASM1422213v1_translated_cds	Cyanobacteria	-1	129	472	368	2	467	3	0	0	0	99.46	0.41	0
GCF_010091945.1	Myxacorys almedinensis A	Scaffold	2020-01-31	Centre for Functional Diversity	4.96	141.189	91	GCF_010091945.1_ASM1009194v1_translated_cds	Cyanobacteria	-1	129	472	368	2	468	2	0	0	0	99.46	0.41	0
GCF_000317065.1	Pseudanabaena sp. PCC 7367	Complete Genome	2012-12-05	JGI	4.89			GCF_000317065.1_ASM31706v1_translated_cds	Cyanobacteria	-1	129	472	368	4	466	2	0	0	0	98.91	0.41	0
GCF_009811855.1	Microcystis aeruginosa NIES-3806	Contig	2019-12-25	National Institute for Environmental Studies	4.52	67.327	235	GCF_009811855.1_ASM981185v1_translated_cds	Cyanobacteria	-1	129	472	368	0	470	2	0	0	0	100	0.36	50
GCF_009811835.1	Microcystis aeruginosa NIES-3804	Contig	2019-12-25	National Institute for Environmental Studies	4.52	45.562	238	GCF_009811835.1_ASM981183v1_translated_cds	Cyanobacteria	-1	129	472	368	0	470	2	0	0	0	100	0.36	50
GCF_003206625.1	Microcystis aeruginosa NIES-1211	Scaffold	2018-06-08	University of Tsukuba	4.74	41.868	289	GCF_003206625.1_ASM320662v1_translated_cds	Cyanobacteria	-1	129	472	368	0	470	2	0	0	0	100	0.36	50
GCF_003112475.1	Microcystis sp. 0824	Scaffold	2018-02-20	Akita Prefectural University	4.1	122.683	88	GCF_003112475.1_ASM311247v1_translated_cds	Cyanobacteria	-1	129	472	368	0	470	2	0	0	0	100	0.36	50
GCF_000332135.1	Anabaena sp. PCC 7108	Scaffold	2013-01-22	JGI	5.89	1614.82	13	GCF_000332135.1_ASM33213v1_translated_cds	Cyanobacteria	-1	129	472	368	0	470	2	0	0	0	100	0.36	50
GCF_000312165.1	Microcystis aeruginosa PCC 9717	Scaffold	2012-08-06	Genoscope CEA	5.3	10.204	892	GCF_000312165.1_ASM31216v1_translated_cds	Cyanobacteria	-1	129	472	368	1	469	2	0	0	0	99.73	0.36	50
GCF_010196425.1	Microcystis aeruginosa NIES-298	Complete Genome	2020-02-05	Chung-Ang University	5.02			GCF_010196425.1_ASM1019642v1_translated_cds	Cyanobacteria	-1	129	472	368	0	470	2	0	0	0	100	0.36	0
GCF_002897275.1	Microcystis aeruginosa NIES-298	Scaffold	2018-01-09	Laboratory of Marine Microbiology, Graduate school of Agriculture, Kyoto university	4.92	57.68	232	GCF_002897275.1_ASM289727v1_translated_cds	Cyanobacteria	-1	129	472	368	0	470	2	0	0	0	100	0.36	0
GCF_001989435.1	Prochlorococcus sp. RS01	Chromosome	2017-02-07	King Abdullah University of Science and Technology (KAUST)	1.66	1657.6	1	GCF_001989435.1_ASM198943v1_translated_cds	Cyanobacteria	-1	129	472	368	0	470	2	0	0	0	100	0.36	0
GCF_000297435.1	Microcystis sp. T1-4	Contig	2012-06-04	Genoscope CEA	4.69	23.234	449	GCF_000297435.1_ASM29743v1_translated_cds	Cyanobacteria	-1	129	472	368	1	469	2	0	0	0	99.73	0.36	0
GCF_014697055.1	Calothrix sp. FACHB-156	Contig	2020-09-22	South China Normal University	9.52	161.746	128	GCF_014697055.1_ASM1469705v1_translated_cds	Cyanobacteria	-1	129	472	368	2	468	2	0	0	0	99.46	0.36	0
GCF_014222255.1	Nostoc sp. UCD120	Contig	2020-08-17	University of Missouri-St. Louis	8.41	11.682	1143	GCF_014222255.1_ASM1422225v1_translated_cds	Cyanobacteria	-1	129	472	368	2	468	2	0	0	0	99.46	0.36	0
GCF_000317615.1	Dactylococcopsis salina PCC 8305	Complete Genome	2012-12-07	JGI	3.78			GCF_000317615.1_ASM31761v1_translated_cds	Cyanobacteria	-1	129	472	368	3	467	2	0	0	0	99.18	0.36	0
GCF_008257445.1	Microcystis aeruginosa KLA2	Scaffold	2019-09-03	University of Massachusetts Dartmouth	5.21	20.348	570	GCF_008257445.1_ASM825744v1_translated_cds	Cyanobacteria	-1	129	472	368	4	466	2	0	0	0	98.91	0.36	0
GCF_000464825.1	Planktothrix agardhii NIVA-CYA 56/3	Scaffold	2013-09-06	University of Oslo	5.51	106.997	79	GCF_000464825.1_NC56_3_1_translated_cds	Cyanobacteria	-1	129	472	368	3	465	4	0	0	0	99.18	0.33	75
GCF_003003725.1	filamentous cyanobacterium Phorm 6	Scaffold	2018-03-15	Massachusetts Institute of Technology	6.64	18.642	534	GCF_003003725.1_ASM300372v1_translated_cds	Cyanobacteria	-1	129	472	368	10	460	2	0	0	0	98.01	0.32	50
GCF_002870445.1	Fischerella thermalis WC344	Scaffold	2018-01-10	University of Montana	5.43	32.037	470	GCF_002870445.1_ASM287044v1_translated_cds	Cyanobacteria	-1	129	472	368	1	469	2	0	0	0	99.73	0.32	0
GCF_002321935.1	Cylindrospermopsis raciborskii CYLP	Scaffold	2017-09-21	Universidade Federal do Rio de Janeiro	3.97	57.369	284	GCF_002321935.1_ASM232193v1_translated_cds	Cyanobacteria	-1	129	472	368	91	379	2	0	0	0	81.55	0.3	0
GCF_000485815.1	Synechococcus sp. NKBG15041c	Contig	2013-10-22	Tokyo university of agriculture and technology	3.18	168.293	44	GCF_000485815.1_ASM48581v1_translated_cds	Cyanobacteria	-1	129	472	368	7	463	2	0	0	0	98.23	0.28	0
GCF_014304815.1	Synechococcus sp. MIT S9220	Complete Genome	2020-08-26	Station Biologique de Roscoff (CNRS - Sorbonne University)	2.42			GCF_014304815.1_ASM1430481v1_translated_cds	Cyanobacteria	-1	129	472	368	0	471	1	0	0	0	100	0.27	100
GCF_014279795.1	Synechococcus sp. PROS-7-1	Complete Genome	2020-08-24	Station Biologique de Roscoff (CNRS - Sorbonne University)	2.57			GCF_014279795.1_ASM1427979v1_translated_cds	Cyanobacteria	-1	129	472	368	0	471	1	0	0	0	100	0.27	100
GCF_014279635.1	Synechococcus sp. RS9902	Complete Genome	2020-08-24	Station Biologique de Roscoff (CNRS - Sorbonne University)	2.48			GCF_014279635.1_ASM1427963v1_translated_cds	Cyanobacteria	-1	129	472	368	0	471	1	0	0	0	100	0.27	100
GCF_014279535.1	Synechococcus sp. TAK9802	Complete Genome	2020-08-24	Station Biologique de Roscoff (CNRS - Sorbonne University)	2.19			GCF_014279535.1_ASM1427953v1_translated_cds	Cyanobacteria	-1	129	472	368	0	471	1	0	0	0	100	0.27	100
GCF_014217875.1	Synechococcus sp. LTW-R	Complete Genome	2020-08-17	South China Sea Institute of Oceanology	2.42			GCF_014217875.1_ASM1421787v1_translated_cds	Cyanobacteria	-1	129	472	368	0	471	1	0	0	0	100	0.27	100
GCF_009711935.1	Dolichospermum sp. UHCC 0259	Scaffold	2019-11-27	University of Helsinki	5.64	33.702	358	GCF_009711935.1_ASM971193v1_translated_cds	Cyanobacteria	-1	129	472	368	0	471	1	0	0	0	100	0.27	100
GCF_000760015.1	Prochlorococcus marinus str. MIT 9311	Contig	2014-09-29	Massachusetts Institute of Technology (MIT)	1.71	189.094	17	GCF_000760015.1_ASM76001v1_translated_cds	Cyanobacteria	-1	129	472	368	0	471	1	0	0	0	100	0.27	100
GCF_012516395.1	Dolichospermum flos-aquae CCAP 1403/13F	Complete Genome	2020-04-19	NEB	5.22			GCF_012516395.1_ASM1251639v1_translated_cds	Cyanobacteria	-1	129	472	368	1	470	1	0	0	0	99.73	0.27	100
GCF_001182765.1	Synechococcus sp. WH 8103	Complete Genome	2015-07-10	Station Biologique de Roscoff (CNRS - UPMC) - UMR7144 - MaPP Team	2.43			GCF_001182765.1_WH8103.1_translated_cds	Cyanobacteria	-1	129	472	368	1	470	1	0	0	0	99.73	0.27	100
GCF_000521175.1	Aphanizomenon flos-aquae NIES-81	Scaffold	2014-01-16	Northern Illinois University	5.85	42.827	338	GCF_000521175.1_Aflos454contigs199p_translated_cds	Cyanobacteria	-1	129	472	368	1	469	2	0	0	0	99.73	0.27	100
GCF_000332255.1	cyanobacterium PCC 7702	Scaffold	2013-01-22	JGI	4.9	200.216	42	GCF_000332255.1_ASM33225v1_translated_cds	Cyanobacteria	-1	129	472	368	1	469	2	0	0	0	99.73	0.27	100
GCF_014695295.1	Microcoleus sp. FACHB-61	Contig	2020-09-22	South China Normal University	6.62	113.744	82	GCF_014695295.1_ASM1469529v1_translated_cds	Cyanobacteria	-1	129	472	368	2	469	1	0	0	0	99.46	0.27	100
GCF_000759935.1	Prochlorococcus marinus str. MIT 9123	Contig	2014-09-29	Massachusetts Institute of Technology (MIT)	1.7	137.374	18	GCF_000759935.1_ASM75993v1_translated_cds	Cyanobacteria	-1	129	472	368	2	469	1	0	0	0	99.46	0.27	100
GCF_001277295.1	Anabaena sp. WA102	Complete Genome	2015-09-01	Oregon State University	5.78			GCF_001277295.1_ASM127729v1_translated_cds	Cyanobacteria	-1	129	472	368	3	468	1	0	0	0	99.32	0.27	100
GCF_000173555.1	Arthrospira maxima CS-328	Contig	2008-10-15	US DOE Joint Genome Institute (JGI-PGF)	6	92.573	129	GCF_000173555.1_ASM17355v1_translated_cds	Cyanobacteria	-1	129	472	368	19	447	6	0	0	0	96.83	0.27	100
GCF_014698945.1	Synechococcus sp. FACHB-909	Contig	2020-09-22	South China Normal University	3.18	267.337	17	GCF_014698945.1_ASM1469894v1_translated_cds	Cyanobacteria	-1	129	472	368	0	471	1	0	0	0	100	0.27	0
GCF_014279615.1	Synechococcus sp. RS9907	Complete Genome	2020-08-24	Station Biologique de Roscoff (CNRS - Sorbonne University)	2.58			GCF_014279615.1_ASM1427961v1_translated_cds	Cyanobacteria	-1	129	472	368	0	471	1	0	0	0	100	0.27	0
GCF_004332415.1	Synechococcus sp. BS55D	Contig	2019-03-07	National Research Council (CNR)	2.24	602.667	7	GCF_004332415.1_ASM433241v1_translated_cds	Cyanobacteria	-1	129	472	368	0	471	1	0	0	0	100	0.27	0
GCF_003054475.1	Nodularia spumigena UHCC 0039	Complete Genome	2018-04-17	Universtiy of Helsinki	5.39			GCF_003054475.1_ASM305447v1_translated_cds	Cyanobacteria	-1	129	472	368	0	471	1	0	0	0	100	0.27	0
GCF_001904615.1	Limnothrix rosea IAM M-220	Scaffold	2016-12-15	Xuefeng LU	4.07	68.99	97	GCF_001904615.1_ASM190461v1_translated_cds	Cyanobacteria	-1	129	472	368	0	471	1	0	0	0	100	0.27	0
GCF_001597855.1	Anabaena sp. CA	Scaffold	2016-03-25	University of Texas at Austin	5.56	52.349	219	GCF_001597855.1_ASM159785v1_translated_cds	Cyanobacteria	-1	129	472	368	0	471	1	0	0	0	100	0.27	0
GCF_001597745.1	Anabaena sp. 4-3	Scaffold	2016-03-25	University of Texas at Austin	5.6	71.124	153	GCF_001597745.1_ASM159774v1_translated_cds	Cyanobacteria	-1	129	472	368	0	471	1	0	0	0	100	0.27	0
GCF_001040845.1	Synechococcus sp. WH 8020	Chromosome	2015-06-26	University of Rhode Island	2.66	462.217	10	GCF_001040845.1_ASM104084v1_translated_cds	Cyanobacteria	-1	129	472	368	0	471	1	0	0	0	100	0.27	0
GCF_000759975.1	Prochlorococcus marinus str. MIT 9302	Contig	2014-09-29	Massachusetts Institute of Technology (MIT)	1.75	242.124	17	GCF_000759975.1_ASM75997v1_translated_cds	Cyanobacteria	-1	129	472	368	0	471	1	0	0	0	100	0.27	0
GCF_000759875.1	Prochlorococcus marinus str. EQPAC1	Contig	2014-09-29	Massachusetts Institute of Technology (MIT)	1.65	328.627	8	GCF_000759875.1_ASM75987v1_translated_cds	Cyanobacteria	-1	129	472	368	0	471	1	0	0	0	100	0.27	0
GCF_000317555.1	Gloeocapsa sp. PCC 7428	Complete Genome	2012-12-06	JGI	5.88			GCF_000317555.1_ASM31755v1_translated_cds	Cyanobacteria	-1	129	472	368	0	471	1	0	0	0	100	0.27	0
GCF_000317475.1	Oscillatoria nigro-viridis PCC 7112	Complete Genome	2012-12-06	JGI	8.27			GCF_000317475.1_ASM31747v1_translated_cds	Cyanobacteria	-1	129	472	368	0	471	1	0	0	0	100	0.27	0
GCF_000317045.1	Geitlerinema sp. PCC 7407	Complete Genome	2012-12-05	JGI	4.68			GCF_000317045.1_ASM31704v1_translated_cds	Cyanobacteria	-1	129	472	368	0	471	1	0	0	0	100	0.27	0
GCF_000231425.2	Crocosphaera subtropica ATCC 51472	Contig	2014-01-06	DOE Joint Genome Institute	5.46	4932.78	7	GCF_000231425.2_ASM23142v3_translated_cds	Cyanobacteria	-1	129	472	368	0	471	1	0	0	0	100	0.27	0
GCF_000018065.1	Prochlorococcus marinus str. MIT 9215	Complete Genome	2007-09-20	US DOE Joint Genome Institute	1.74			GCF_000018065.1_ASM1806v1_translated_cds	Cyanobacteria	-1	129	472	368	0	471	1	0	0	0	100	0.27	0
GCF_000011465.1	Prochlorococcus marinus subsp. pastoris str. CCMP1986	Complete Genome	2003-08-18	DOE Joint Genome Institute	1.66			GCF_000011465.1_ASM1146v1_translated_cds	Cyanobacteria	-1	129	472	368	0	471	1	0	0	0	100	0.27	0
GCF_014698825.1	Richelia sinica FACHB-800	Contig	2020-09-22	South China Normal University	5.8	110.013	80	GCF_014698825.1_ASM1469882v1_translated_cds	Cyanobacteria	-1	129	472	368	1	470	1	0	0	0	99.91	0.27	0
GCF_002893245.1	Cylindrospermopsis raciborskii S06	Scaffold	2018-01-19	Griffith University	3.9	68.516	433	GCF_002893245.1_ASM289324v1_translated_cds	Cyanobacteria	-1	129	472	368	1	470	1	0	0	0	99.91	0.27	0
GCF_002893215.1	Cylindrospermopsis raciborskii S10	Scaffold	2018-01-19	Griffith University	3.87	45.771	626	GCF_002893215.1_ASM289321v1_translated_cds	Cyanobacteria	-1	129	472	368	1	470	1	0	0	0	99.91	0.27	0
GCF_002893155.1	Cylindrospermopsis raciborskii C03	Scaffold	2018-01-19	Griffith University	3.95	65.255	516	GCF_002893155.1_ASM289315v1_translated_cds	Cyanobacteria	-1	129	472	368	1	470	1	0	0	0	99.91	0.27	0
GCF_002218065.1	Nodularia sp. NIES-3585	Scaffold	2017-06-23	Toyohashi University of Technology	5.77	1022.42	20	GCF_002218065.1_ASM221806v1_translated_cds	Cyanobacteria	-1	129	472	368	1	470	1	0	0	0	99.91	0.27	0
GCF_001676585.1	Cylindrospermopsis raciborskii CS-505	Contig	2016-06-24	Pontificia Universidad Catolica de Chile	4.16	4011.38	6	GCF_001676585.1_ASM167658v1_translated_cds	Cyanobacteria	-1	129	472	368	1	470	1	0	0	0	99.91	0.27	0
GCF_900474045.1	Synechococcus sp. N19	Contig	2018-07-31	University of Southern California	2.16	189.897	18	GCF_900474045.1_N19_translated_cds	Cyanobacteria	-1	129	472	368	1	470	1	0	0	0	99.73	0.27	0
GCF_900474015.1	Synechococcus sp. UW106	Contig	2018-07-31	University of Southern California	2.48	318.215	15	GCF_900474015.1_UW106_translated_cds	Cyanobacteria	-1	129	472	368	1	470	1	0	0	0	99.73	0.27	0
GCF_014698605.1	Synechocystis sp. FACHB-383	Contig	2020-09-22	South China Normal University	4.07	100.447	68	GCF_014698605.1_ASM1469860v1_translated_cds	Cyanobacteria	-1	129	472	368	1	470	1	0	0	0	99.73	0.27	0
GCF_014698525.1	Nostoc linckia FACHB-391	Contig	2020-09-22	South China Normal University	8.81	146.341	187	GCF_014698525.1_ASM1469852v1_translated_cds	Cyanobacteria	-1	129	472	368	1	470	1	0	0	0	99.73	0.27	0
GCF_014698295.1	Aphanizomenon flos-aquae FACHB-1290	Contig	2020-09-22	South China Normal University	4.31	55.341	136	GCF_014698295.1_ASM1469829v1_translated_cds	Cyanobacteria	-1	129	472	368	1	470	1	0	0	0	99.73	0.27	0
GCF_014697625.1	Anabaena azotica FACHB-119	Contig	2020-09-22	South China Normal University	8.05	127.363	122	GCF_014697625.1_ASM1469762v1_translated_cds	Cyanobacteria	-1	129	472	368	1	470	1	0	0	0	99.73	0.27	0
GCF_014697355.1	Nostoc calcicola FACHB-3891	Contig	2020-09-22	South China Normal University	9.03	187.413	99	GCF_014697355.1_ASM1469735v1_translated_cds	Cyanobacteria	-1	129	472	368	1	469	2	0	0	0	99.73	0.27	0
GCF_014280215.1	Synechococcus sp. A15-127	Complete Genome	2020-08-24	Station Biologique de Roscoff (CNRS - Sorbonne University)	2.54			GCF_014280215.1_ASM1428021v1_translated_cds	Cyanobacteria	-1	129	472	368	1	470	1	0	0	0	99.73	0.27	0
GCF_014224355.1	Synechococcus sp. BSA11S	Contig	2020-08-17	Water Research Institute of the National Research Council of Italy (CNR - IRSA)	2.88	172.526	42	GCF_014224355.1_ASM1422435v1_translated_cds	Cyanobacteria	-1	129	472	368	1	470	1	0	0	0	99.73	0.27	0
GCF_014224335.1	Synechococcus sp. BSF8S	Contig	2020-08-17	Water Research Institute of the National Research Council of Italy (CNR - IRSA)	2.88	172.527	44	GCF_014224335.1_ASM1422433v1_translated_cds	Cyanobacteria	-1	129	472	368	1	470	1	0	0	0	99.73	0.27	0
GCF_013393905.1	Nostoc sp. C052	Complete Genome	2020-07-08	Boyce Thompson Institute	9.88			GCF_013393905.1_ASM1339390v1_translated_cds	Cyanobacteria	-1	129	472	368	1	470	1	0	0	0	99.73	0.27	0
GCF_009873495.1	Nostoc sp. ATCC 53789	Complete Genome	2020-01-14	TU Dortmund University	8.65			GCF_009873495.1_ASM987349v1_translated_cds	Cyanobacteria	-1	129	472	368	1	469	2	0	0	0	99.73	0.27	0
GCF_007828135.1	Synechococcus sp. Ace-Pa	Scaffold	2019-08-02	DOE Joint Genome Institute	2.76	122.715	51	GCF_007828135.1_ASM782813v1_translated_cds	Cyanobacteria	-1	129	472	368	1	470	1	0	0	0	99.73	0.27	0
GCF_003326245.1	Nostoc sp. ATCC 53789	Contig	2018-07-18	Okinawa Institute of Science and Technology	8.54	107.229	220	GCF_003326245.1_ASM332624v1_translated_cds	Cyanobacteria	-1	129	472	368	1	469	2	0	0	0	99.73	0.27	0
GCF_003011885.1	Cyanobium usitatum str. Tous	Contig	2018-03-19	Evolutionary Genomics Group	2.52	172.391	25	GCF_003011885.1_ASM301188v1_translated_cds	Cyanobacteria	-1	129	472	368	1	470	1	0	0	0	99.73	0.27	0
GCF_002368075.1	Sphaerospermopsis kisseleviana NIES-73	Chromosome	2017-06-25	Toyohashi University of Technology	5.61	80.565	155	GCF_002368075.1_ASM236807v1_translated_cds	Cyanobacteria	-1	129	472	368	1	470	1	0	0	0	99.73	0.27	0
GCF_002252625.1	Synechococcus sp. 1G10	Contig	2017-08-15	University of Bristol	3.34	170.555	84	GCF_002252625.1_ASM225262v1_translated_cds	Cyanobacteria	-1	129	472	368	1	470	1	0	0	0	99.73	0.27	0
GCF_001276715.1	Planktothricoides sp. SR001	Scaffold	2015-08-31	Singapore-MIT Alliance for Research and Technology	7.07	59.636	265	GCF_001276715.1_ASM127671v1_translated_cds	Cyanobacteria	-1	129	472	368	1	470	1	0	0	0	99.73	0.27	0
GCF_000332055.1	Xenococcus sp. PCC 7305	Contig	2013-01-17	JGI	5.93	38.512	234	GCF_000332055.1_ASM33205v1_translated_cds	Cyanobacteria	-1	129	472	368	1	469	2	0	0	0	99.73	0.27	0
GCF_000315565.1	Mastigocladopsis repens PCC 10914	Scaffold	2012-11-30	JGI	6.47	647.84	20	GCF_000315565.1_ASM31556v1_translated_cds	Cyanobacteria	-1	129	472	368	1	469	2	0	0	0	99.73	0.27	0
GCF_000312705.1	Anabaena sp. 90	Complete Genome	2012-11-13	University of Helsinki	5.31			GCF_000312705.1_ASM31270v1_translated_cds	Cyanobacteria	-1	129	472	368	1	470	1	0	0	0	99.73	0.27	0
GCF_003007785.1	Aphanothece hegewaldii CCALA 016	Contig	2018-03-18	Massachusetts Institute of Technology	5.44	126.362	120	GCF_003007785.1_ASM300778v1_translated_cds	Cyanobacteria	-1	129	472	368	2	469	1	0	0	0	99.64	0.27	0
GCF_002870795.1	Fischerella thermalis CCMEE 5194	Scaffold	2018-01-10	University of Montana	5.17	12.578	663	GCF_002870795.1_ASM287079v1_translated_cds	Cyanobacteria	-1	129	472	368	2	469	1	0	0	0	99.64	0.27	0
GCF_002368335.1	Nostoc sp. NIES-4103	Chromosome	2017-06-25	Toyohashi University of Technology	8.59	216.952	50	GCF_002368335.1_ASM236833v1_translated_cds	Cyanobacteria	-1	129	472	368	2	468	2	0	0	0	99.64	0.27	0
GCF_000175835.1	Cylindrospermopsis raciborskii CS-505	Contig	2009-12-15	FLI Jena	3.88	91.518	93	GCF_000175835.1_ASM17583v1_translated_cds	Cyanobacteria	-1	129	472	368	2	469	1	0	0	0	99.64	0.27	0
GCF_002893285.1	Cylindrospermopsis raciborskii S01	Scaffold	2018-01-19	Griffith University	3.84	74.12	431	GCF_002893285.1_ASM289328v1_translated_cds	Cyanobacteria	-1	129	472	368	3	468	1	0	0	0	99.5	0.27	0
GCF_000021825.1	Gloeothece citriformis PCC 7424	Complete Genome	2008-12-17	US DOE Joint Genome Institute (JGI-PGF)	6.55			GCF_000021825.1_ASM2182v1_translated_cds	Cyanobacteria	-1	129	472	368	3	468	1	0	0	0	99.5	0.27	0
GCF_014698535.1	Planktothricoides sp. FACHB-1261	Contig	2020-09-22	South China Normal University	7.01	103.761	118	GCF_014698535.1_ASM1469853v1_translated_cds	Cyanobacteria	-1	129	472	368	2	469	1	0	0	0	99.46	0.27	0
GCF_014698175.1	Planktothricoides sp. FACHB-1370	Contig	2020-09-22	South China Normal University	7	111.063	126	GCF_014698175.1_ASM1469817v1_translated_cds	Cyanobacteria	-1	129	472	368	2	469	1	0	0	0	99.46	0.27	0
GCF_014697195.1	Cylindrospermum sp. FACHB-282	Contig	2020-09-22	South China Normal University	6.1	93.57	114	GCF_014697195.1_ASM1469719v1_translated_cds	Cyanobacteria	-1	129	472	368	2	469	1	0	0	0	99.46	0.27	0
GCF_014697125.1	Anabaena minutissima FACHB-250	Contig	2020-09-22	South China Normal University	7.07	161.999	119	GCF_014697125.1_ASM1469712v1_translated_cds	Cyanobacteria	-1	129	472	368	2	469	1	0	0	0	99.46	0.27	0
GCF_014696235.1	Sphaerospermopsis sp. FACHB-1194	Contig	2020-09-22	South China Normal University	5.41	86.753	108	GCF_014696235.1_ASM1469623v1_translated_cds	Cyanobacteria	-1	129	472	368	2	469	1	0	0	0	99.46	0.27	0
GCF_013393925.1	Nostoc sp. C057	Complete Genome	2020-07-08	Boyce Thompson Institute	9.23			GCF_013393925.1_ASM1339392v1_translated_cds	Cyanobacteria	-1	129	472	368	2	469	1	0	0	0	99.46	0.27	0
GCF_009711925.1	Dolichospermum sp. UHCC 0352	Scaffold	2019-11-27	University of Helsinki	5.13	30.88	353	GCF_009711925.1_ASM971192v1_translated_cds	Cyanobacteria	-1	129	472	368	2	469	1	0	0	0	99.46	0.27	0
GCF_002870465.1	Fischerella thermalis WC249	Scaffold	2018-01-10	University of Montana	5.33	24.655	439	GCF_002870465.1_ASM287046v1_translated_cds	Cyanobacteria	-1	129	472	368	2	469	1	0	0	0	99.46	0.27	0
GCF_001746915.1	Desertifilum sp. IPPAS B-1220	Contig	2016-09-26	Institute of Plant Physiology, Russian Academy of Sciences	6.09	106.246	132	GCF_001746915.1_ASM174691v1_translated_cds	Cyanobacteria	-1	129	472	368	2	469	1	0	0	0	99.46	0.27	0
GCF_000317635.1	Halothece sp. PCC 7418	Complete Genome	2012-12-07	DOE Joint Genome Institute	4.18			GCF_000317635.1_ASM31763v1_translated_cds	Cyanobacteria	-1	129	472	368	2	469	1	0	0	0	99.46	0.27	0
GCF_000316645.1	Nostoc sp. PCC 7524	Complete Genome	2012-12-04	JGI	6.72			GCF_000316645.1_ASM31664v1_translated_cds	Cyanobacteria	-1	129	472	368	2	469	1	0	0	0	99.46	0.27	0
GCF_000314005.1	Spirulina subsalsa PCC 9445	Scaffold	2012-11-26	JGI	5.32	668.416	10	GCF_000314005.1_ASM31400v1_translated_cds	Cyanobacteria	-1	129	472	368	2	469	1	0	0	0	99.46	0.27	0
GCF_000169095.1	Lyngbya sp. PCC 8106	Contig	2006-12-15	The Gordon and Betty Moore Foundation Marine Microbiology Initiative	7.04	130.196	110	GCF_000169095.1_ASM16909v1_translated_cds	Cyanobacteria	-1	129	472	368	2	469	1	0	0	0	99.46	0.27	0
GCF_000155635.1	Cyanobium sp. PCC 7001	Scaffold	2008-08-29	Gordon and Betty Moore Foundation Microbial Genome Sequencing Project	2.83	255.422	18	GCF_000155635.1_ASM15563v1_translated_cds	Cyanobacteria	-1	129	472	368	2	469	1	0	0	0	99.46	0.27	0
GCF_014696055.1	Leptolyngbya sp. FACHB-17	Contig	2020-09-22	South China Normal University	5.57	180.011	85	GCF_014696055.1_ASM1469605v1_translated_cds	Cyanobacteria	-1	129	472	368	3	468	1	0	0	0	99.37	0.27	0
GCF_000317025.1	Pleurocapsa sp. PCC 7327	Complete Genome	2012-12-05	JGI	4.99			GCF_000317025.1_ASM31702v1_translated_cds	Cyanobacteria	-1	129	472	368	3	468	1	0	0	0	99.37	0.27	0
GCF_014697105.1	Anabaena subtropica FACHB-260	Contig	2020-09-22	South China Normal University	5.81	108.475	105	GCF_014697105.1_ASM1469710v1_translated_cds	Cyanobacteria	-1	129	472	368	3	468	1	0	0	0	99.18	0.27	0
GCF_014696625.1	Nostoc parmelioides FACHB-3921	Contig	2020-09-22	South China Normal University	7.77	109.344	164	GCF_014696625.1_ASM1469662v1_translated_cds	Cyanobacteria	-1	129	472	368	3	468	1	0	0	0	99.18	0.27	0
GCF_014695795.1	Phormidium sp. FACHB-592	Contig	2020-09-22	South China Normal University	7.08	175.896	112	GCF_014695795.1_ASM1469579v1_translated_cds	Cyanobacteria	-1	129	472	368	3	468	1	0	0	0	99.18	0.27	0
GCF_014696345.1	Pseudanabaena sp. FACHB-1277	Contig	2020-09-22	South China Normal University	4.77	48.997	179	GCF_014696345.1_ASM1469634v1_translated_cds	Cyanobacteria	-1	129	472	368	5	466	1	0	0	0	98.96	0.27	0
GCF_000179255.1	Synechococcus sp. CB0205	Contig	2010-06-22	Gordon and Betty Moore Foundation Marine Microbiology Initiative	2.43	63.41	78	GCF_000179255.1_ASM17925v1_translated_cds	Cyanobacteria	-1	129	472	368	5	466	1	0	0	0	98.96	0.27	0
GCF_000158595.1	Prochlorococcus marinus str. MIT 9202	Scaffold	2009-01-26	The Gordon and Betty Moore Foundation Microbial Genome Sequencing project	1.69	1025.93	6	GCF_000158595.1_ASM15859v1_translated_cds	Cyanobacteria	-1	129	472	368	6	465	1	0	0	0	98.96	0.27	0
GCF_009711985.1	Dolichospermum sp. UHCC 0260	Scaffold	2019-11-27	University of Helsinki	4.92	33.076	233	GCF_009711985.1_ASM971198v1_translated_cds	Cyanobacteria	-1	129	472	368	4	467	1	0	0	0	98.91	0.27	0
GCF_002870415.1	Fischerella thermalis WC442	Scaffold	2018-01-10	University of Montana	5.31	19.297	545	GCF_002870415.1_ASM287041v1_translated_cds	Cyanobacteria	-1	129	472	368	5	466	1	0	0	0	98.82	0.27	0
GCF_002252675.1	Synechococcus sp. BO 8801	Scaffold	2017-08-15	University of Bristol	3.27	99.487	52	GCF_002252675.1_ASM225267v1_translated_cds	Cyanobacteria	-1	129	472	368	5	466	1	0	0	0	98.64	0.27	0
GCF_002934005.1	Cuspidothrix issatschenkoi CHARLIE-1	Scaffold	2018-02-21	The Czech Academy of Sciences, Biology Centre	4.55	27.527	297	GCF_002934005.1_ASM293400v1_translated_cds	Cyanobacteria	-1	129	472	368	9	462	1	0	0	0	98.1	0.27	0
GCF_000350105.1	Richelia intracellularis HH01	Contig	2013-03-27	University of California Santa Cruz	3.24	82.975	90	GCF_000350105.1_ASM35010v1_translated_cds	Cyanobacteria	-1	129	472	368	17	454	1	0	0	0	95.65	0.27	0
GCF_001180245.1	Prochlorococcus marinus	Contig	2015-07-08	University of California San Diego	1.42	125.993	136	GCF_001180245.1_CLC_assembled_contigs_translated_cds	Cyanobacteria	-1	129	472	368	58	413	1	0	0	0	87.38	0.27	0
GCF_001180265.1	Prochlorococcus marinus	Contig	2015-07-08	University of California San Diego	1.39	221.123	120	GCF_001180265.1_CLC_assembled_contigs_translated_cds	Cyanobacteria	-1	129	472	368	72	399	1	0	0	0	82.31	0.27	0
GCF_903933145.1	Synechococcus lacustris	Contig	2020-07-17	Bioinformatics Infrastructure for Life Sciences (BILS)	1.35	121.288	18	GCF_903933145.1_freshwater_MAG_---_Loc080925-5-5m_bin-1014_translated_cds	Cyanobacteria	-1	129	472	368	273	198	1	0	0	0	45.92	0.27	0
GCF_001631965.1	Prochlorococcus sp. MIT 1303	Contig	2016-04-25	Massachusetts Institute of Technology (MIT)	2.56	135.805	47	GCF_001631965.1_ASM163196v1_translated_cds	Cyanobacteria	-1	129	472	368	1	469	2	0	0	0	99.73	0.23	50
GCF_014279815.1	Synechococcus sp. NOUM97013	Complete Genome	2020-08-24	Station Biologique de Roscoff (CNRS - Sorbonne University)	2.55			GCF_014279815.1_ASM1427981v1_translated_cds	Cyanobacteria	-1	129	472	368	0	470	2	0	0	0	100	0.23	0
GCF_014697615.1	Nostoc sp. FACHB-280	Contig	2020-09-22	South China Normal University	7.64	145.176	113	GCF_014697615.1_ASM1469761v1_translated_cds	Cyanobacteria	-1	129	472	368	1	469	2	0	0	0	99.73	0.23	0
GCF_000312725.1	Microcystis aeruginosa PCC 9806	Scaffold	2012-08-06	Genoscope CEA	4.26	26.394	310	GCF_000312725.1_ASM31272v1_translated_cds	Cyanobacteria	-1	129	472	368	1	469	2	0	0	0	99.73	0.23	0
GCF_005402765.1	Planktothrix agardhii CCAP 1459/11A	Contig	2019-06-11	National Institute for Environmental Studies	5.51	93.244	193	GCF_005402765.1_ASM540276v2_translated_cds	Cyanobacteria	-1	129	472	368	0	469	3	0	0	0	100	0.2	66.67
GCF_000464845.1	Planktothrix prolifica NIVA-CYA 98	Scaffold	2013-09-06	University of Oslo	5.74	84.279	111	GCF_000464845.1_NC98_2_translated_cds	Cyanobacteria	-1	129	472	368	4	465	3	0	0	0	99.05	0.2	66.67
GCF_014696875.1	Microcystis wesenbergii FACHB-1317	Contig	2020-09-22	South China Normal University	5.04	37.193	248	GCF_014696875.1_ASM1469687v1_translated_cds	Cyanobacteria	-1	129	472	368	3	467	2	0	0	0	99.18	0.18	50
GCF_003113895.1	Nostoc commune NIES-4072	Scaffold	2018-04-04	Toyohashi University of Technology	8.2	404.848	44	GCF_003113895.1_ASM311389v1_translated_cds	Cyanobacteria	-1	129	472	368	1	470	1	0	0	0	99.73	0.14	100
GCF_014279755.1	Synechococcus sp. PROS-U-1	Complete Genome	2020-08-24	Station Biologique de Roscoff (CNRS - Sorbonne University)	2.58			GCF_014279755.1_ASM1427975v1_translated_cds	Cyanobacteria	-1	129	472	368	2	469	1	0	0	0	99.46	0.14	100
GCF_000734895.2	Calothrix sp. 336/3	Complete Genome	2015-05-06	University of Turku, Department of Biochemistry	6.42			GCF_000734895.2_ASM73489v2_translated_cds	Cyanobacteria	-1	129	472	368	1	470	1	0	0	0	99.91	0.14	0
GCF_900088535.1	Cyanobium sp. NIES-981	Complete Genome	2016-06-02	National Institute for Environmental Studies	3.02			GCF_900088535.1_ASM90008853v1_translated_cds	Cyanobacteria	-1	129	472	368	1	470	1	0	0	0	99.73	0.14	0
GCF_014698475.1	Nostoc spongiaeforme FACHB-130	Contig	2020-09-22	South China Normal University	7.16	109.784	98	GCF_014698475.1_ASM1469847v1_translated_cds	Cyanobacteria	-1	129	472	368	1	470	1	0	0	0	99.73	0.14	0
GCF_014280035.1	Synechococcus sp. A18-25c	Complete Genome	2020-08-24	Station Biologique de Roscoff (CNRS - Sorbonne University)	2.51			GCF_014280035.1_ASM1428003v1_translated_cds	Cyanobacteria	-1	129	472	368	1	470	1	0	0	0	99.73	0.14	0
GCF_002368195.1	Calothrix sp. NIES-2100	Chromosome	2017-06-25	Toyohashi University of Technology	9.96	2204.9	9	GCF_002368195.1_ASM236819v1_translated_cds	Cyanobacteria	-1	129	472	368	1	470	1	0	0	0	99.73	0.14	0
GCF_001632145.1	Prochlorococcus marinus str. MIT 1342	Contig	2016-04-25	Massachusetts Institute of Technology (MIT)	2.55	391.365	27	GCF_001632145.1_ASM163214v1_translated_cds	Cyanobacteria	-1	129	472	368	1	470	1	0	0	0	99.73	0.14	0
GCF_001632025.1	Prochlorococcus marinus str. MIT 1323	Contig	2016-04-25	Massachusetts Institute of Technology (MIT)	2.44	326.49	26	GCF_001632025.1_ASM163202v1_translated_cds	Cyanobacteria	-1	129	472	368	1	470	1	0	0	0	99.73	0.14	0
GCF_001631985.1	Prochlorococcus sp. MIT 1306	Contig	2016-04-25	Massachusetts Institute of Technology (MIT)	2.5	486.153	12	GCF_001631985.1_ASM163198v1_translated_cds	Cyanobacteria	-1	129	472	368	1	470	1	0	0	0	99.73	0.14	0
GCF_000760315.1	Prochlorococcus sp. MIT 0702	Contig	2014-09-29	Massachusetts Institute of Technology (MIT)	2.58	76.101	61	GCF_000760315.1_ASM76031v1_translated_cds	Cyanobacteria	-1	129	472	368	1	470	1	0	0	0	99.73	0.14	0
GCF_000760295.1	Prochlorococcus sp. MIT 0701	Contig	2014-09-29	Massachusetts Institute of Technology (MIT)	2.59	84.463	53	GCF_000760295.1_ASM76029v1_translated_cds	Cyanobacteria	-1	129	472	368	1	470	1	0	0	0	99.73	0.14	0
GCF_014697495.1	Nostoc sp. FACHB-87	Contig	2020-09-22	South China Normal University	8.51	146.059	133	GCF_014697495.1_ASM1469749v1_translated_cds	Cyanobacteria	-1	129	472	368	2	469	1	0	0	0	99.64	0.14	0
GCF_014697485.1	Anabaena sp. FACHB-83	Contig	2020-09-22	South China Normal University	8.51	190.745	116	GCF_014697485.1_ASM1469748v1_translated_cds	Cyanobacteria	-1	129	472	368	2	469	1	0	0	0	99.64	0.14	0
GCF_000316625.1	Nostoc sp. PCC 7107	Complete Genome	2012-12-04	JGI	6.33			GCF_000316625.1_ASM31662v1_translated_cds	Cyanobacteria	-1	129	472	368	2	469	1	0	0	0	99.64	0.14	0
GCF_000760335.1	Prochlorococcus sp. MIT 0703	Contig	2014-09-29	Massachusetts Institute of Technology (MIT)	2.58	81.186	61	GCF_000760335.1_ASM76033v1_translated_cds	Cyanobacteria	-1	129	472	368	2	469	1	0	0	0	99.59	0.14	0
GCF_014697365.1	Cyanobacterium aponinum FACHB-4101	Contig	2020-09-22	South China Normal University	4.18	88.001	84	GCF_014697365.1_ASM1469736v1_translated_cds	Cyanobacteria	-1	129	472	368	2	469	1	0	0	0	99.46	0.14	0
GCF_014279655.1	Synechococcus sp. ROS8604	Complete Genome	2020-08-24	Station Biologique de Roscoff (CNRS - Sorbonne University)	2.88			GCF_014279655.1_ASM1427965v1_translated_cds	Cyanobacteria	-1	129	472	368	4	467	1	0	0	0	99.46	0.14	0
GCF_002368215.1	Nostoc sp. NIES-2111	Chromosome	2017-06-25	Toyohashi University of Technology	7.88	6515.76	11	GCF_002368215.1_ASM236821v1_translated_cds	Cyanobacteria	-1	129	472	368	2	469	1	0	0	0	99.46	0.14	0
GCF_002367995.1	Calothrix brevissima NIES-22	Chromosome	2017-06-25	Toyohashi University of Technology	9.26	2118.5	15	GCF_002367995.1_ASM236799v1_translated_cds	Cyanobacteria	-1	129	472	368	2	469	1	0	0	0	99.46	0.14	0
GCF_002154695.1	Nostoc sp. T09	Scaffold	2017-05-22	CINVESTAV-Langebio	8.25	52.667	314	GCF_002154695.1_ASM215469v1_translated_cds	Cyanobacteria	-1	129	472	368	2	469	1	0	0	0	99.46	0.14	0
GCF_001548375.1	Nostoc sp. NIES-3756	Complete Genome	2015-11-18	Toyohashi University of Technology	6.99			GCF_001548375.1_ASM154837v1_translated_cds	Cyanobacteria	-1	129	472	368	2	469	1	0	0	0	99.46	0.14	0
GCF_000316575.1	Calothrix sp. PCC 7507	Complete Genome	2012-12-04	JGI	7.02			GCF_000316575.1_ASM31657v1_translated_cds	Cyanobacteria	-1	129	472	368	2	469	1	0	0	0	99.46	0.14	0
GCF_000011485.1	Prochlorococcus marinus str. MIT 9313	Complete Genome	2003-08-18	DOE Joint Genome Institute	2.41			GCF_000011485.1_ASM1148v1_translated_cds	Cyanobacteria	-1	129	472	368	2	469	1	0	0	0	99.46	0.14	0
GCF_000214075.1	Microcoleus vaginatus FGP-2	Contig	2011-05-19	US DOE Joint Genome Institute (JGI-PGF)	6.7	351.362	40	GCF_000214075.1_ASM21407v1_translated_cds	Cyanobacteria	-1	129	472	368	3	468	1	0	0	0	99.18	0.14	0
GCF_014696905.1	Nostoc sp. FACHB-190	Contig	2020-09-22	South China Normal University	8.46	165.543	112	GCF_014696905.1_ASM1469690v1_translated_cds	Cyanobacteria	-1	129	472	368	4	467	1	0	0	0	99.09	0.14	0
GCF_002018015.1	Candidatus Synechococcus spongiarum LMB bulk15N	Scaffold	2017-03-03	DOE Joint Genome Institute	1.47	15.76	132	GCF_002018015.1_ASM201801v1_translated_cds	Cyanobacteria	-1	129	472	368	112	359	1	0	0	0	74.32	0.14	0
GCF_008579445.1	Microcystis aeruginosa NIES-2521	Scaffold	2019-09-03	Universit of Tsukuba	4.27	59.799	194	GCF_008579445.1_ASM857944v1_translated_cds	Cyanobacteria	-1	129	472	368	0	471	1	0	0	0	100	0.09	0
GCF_001989455.1	Prochlorococcus sp. RS04	Chromosome	2017-02-07	King Abdullah University of Science and Technology (KAUST)	1.66	1656.22	1	GCF_001989455.1_ASM198945v1_translated_cds	Cyanobacteria	-1	129	472	368	0	471	1	0	0	0	100	0.09	0
GCF_001989415.1	Prochlorococcus sp. RS50	Chromosome	2017-02-07	King Abdullah University of Science and Technology (KAUST)	1.66	1656.03	1	GCF_001989415.1_ASM198941v1_translated_cds	Cyanobacteria	-1	129	472	368	0	471	1	0	0	0	100	0.09	0
GCF_000981785.2	Microcystis aeruginosa NIES-2549	Complete Genome	2018-01-30	National Institute for Environmental Studies	4.3			GCF_000981785.2_ASM98178v2_translated_cds	Cyanobacteria	-1	129	472	368	0	471	1	0	0	0	100	0.09	0
GCF_000787675.1	Microcystis aeruginosa NIES-44	Contig	2014-11-12	Akita Prefectural University	4.57	95.931	79	GCF_000787675.1_ASM78767v1_translated_cds	Cyanobacteria	-1	129	472	368	0	471	1	0	0	0	100	0.09	0
GCF_000307995.1	Microcystis aeruginosa PCC 9432	Scaffold	2012-08-06	Genoscope CEA	4.99	24.301	438	GCF_000307995.1_ASM30799v2_translated_cds	Cyanobacteria	-1	129	472	368	0	471	1	0	0	0	100	0.09	0
GCF_011769525.1	Tolypothrix sp. PCC 7910	Complete Genome	2020-03-30	Chungnam National University	8.76			GCF_011769525.1_ASM1176952v1_translated_cds	Cyanobacteria	-1	129	472	368	1	470	1	0	0	0	99.73	0.09	0
GCF_002870325.1	Fischerella thermalis WC538	Scaffold	2018-01-10	University of Montana	5.41	37.452	259	GCF_002870325.1_ASM287032v1_translated_cds	Cyanobacteria	-1	129	472	368	1	470	1	0	0	0	99.73	0.09	0
GCF_001548115.1	Geminocystis sp. NIES-3709	Complete Genome	2015-03-18	Toyohashi University of Technology	4.43			GCF_001548115.1_Gm3709_assembly_1.0_translated_cds	Cyanobacteria	-1	129	472	368	1	470	1	0	0	0	99.73	0.09	0
GCF_014222125.1	Trichormus variabilis V5	Scaffold	2020-08-17	University of Missouri-St. Louis	6.92	10.551	1177	GCF_014222125.1_UMSL_AvarV5_1.0_translated_cds	Cyanobacteria	-1	129	472	368	2	469	1	0	0	0	99.46	0.09	0
GCF_002368155.1	Nostoc carneum NIES-2107	Chromosome	2017-06-25	Toyohashi University of Technology	9.36	1224.84	16	GCF_002368155.1_ASM236815v1_translated_cds	Cyanobacteria	-1	129	472	368	2	469	1	0	0	0	99.46	0.09	0
GCF_014696615.1	Nostoc linckia FACHB-104	Contig	2020-09-22	South China Normal University	9.39	106.546	181	GCF_014696615.1_ASM1469661v1_translated_cds	Cyanobacteria	-1	129	472	368	3	468	1	0	0	0	99.18	0.09	0
GCF_014696315.1	Calothrix membranacea FACHB-236	Contig	2020-09-22	South China Normal University	8.81	93.658	165	GCF_014696315.1_ASM1469631v1_translated_cds	Cyanobacteria	-1	129	472	368	4	467	1	0	0	0	99.18	0.09	0
GCF_014696215.1	Microcystis wesenbergii FACHB-1339	Contig	2020-09-22	South China Normal University	4.43	10.093	605	GCF_014696215.1_ASM1469621v1_translated_cds	Cyanobacteria	-1	129	472	368	10	461	1	0	0	0	97.74	0.09	0
GCF_001180325.1	Prochlorococcus marinus	Contig	2015-07-08	University of California San Diego	1.44	111.624	93	GCF_001180325.1_CLC_assembled_contigs_translated_cds	Cyanobacteria	-1	129	472	368	56	415	1	0	0	0	86.19	0.09	0
GCF_014698035.1	Nostoc muscorum FACHB-395	Contig	2020-09-22	South China Normal University	9.43	84.635	260	GCF_014698035.1_ASM1469803v1_translated_cds	Cyanobacteria	-1	129	472	368	1	470	1	0	0	0	99.73	0.07	0
GCF_014698145.1	Oscillatoria sp. FACHB-1406	Contig	2020-09-22	South China Normal University	5.47	164.929	42	GCF_014698145.1_ASM1469814v1_translated_cds	Cyanobacteria	-1	129	472	368	1	470	1	0	0	0	99.73	0.01	0
GCF_900474085.1	Synechococcus sp. UW86	Contig	2018-07-31	University of Southern California	2.09	548.326	18	GCF_900474085.1_UW86_translated_cds	Cyanobacteria	-1	129	472	368	0	472	0	0	0	0	100	0	0
GCF_900473975.1	Synechococcus sp. N26	Contig	2018-07-31	University of Southern California	2.13	362.552	13	GCF_900473975.1_N26_translated_cds	Cyanobacteria	-1	129	472	368	0	472	0	0	0	0	100	0	0
GCF_900473955.1	Synechococcus sp. GEYO	Contig	2018-07-31	University of Southern California	2.34	252.868	13	GCF_900473955.1_GEYO_translated_cds	Cyanobacteria	-1	129	472	368	0	472	0	0	0	0	100	0	0
GCF_900473925.1	Synechococcus sp. N5	Contig	2018-07-31	University of Southern California	2.09	531.783	14	GCF_900473925.1_N5_translated_cds	Cyanobacteria	-1	129	472	368	0	472	0	0	0	0	100	0	0
GCF_900149785.1	Phormidium sp. HE10JO	Scaffold	2017-03-01	KIT	4.82	59.882	134	GCF_900149785.1_Phormidium_lacuna_translated_cds	Cyanobacteria	-1	129	472	368	0	472	0	0	0	0	100	0	0
GCF_014698905.1	Synechococcus elongatus PCC 7942	Contig	2020-09-22	South China Normal University	2.74	603.911	9	GCF_014698905.1_ASM1469890v1_translated_cds	Cyanobacteria	-1	129	472	368	0	472	0	0	0	0	100	0	0
GCF_014698895.1	Synechococcus elongatus FACHB-1061	Contig	2020-09-22	South China Normal University	2.73	530.585	9	GCF_014698895.1_ASM1469889v1_translated_cds	Cyanobacteria	-1	129	472	368	0	472	0	0	0	0	100	0	0
GCF_014698755.1	Aphanizomenon flos-aquae FACHB-1287	Contig	2020-09-22	South China Normal University	4.35	85.728	85	GCF_014698755.1_ASM1469875v1_translated_cds	Cyanobacteria	-1	129	472	368	0	472	0	0	0	0	100	0	0
GCF_014698735.1	Anabaena catenula FACHB-362	Contig	2020-09-22	South China Normal University	6.23	120.473	109	GCF_014698735.1_ASM1469873v1_translated_cds	Cyanobacteria	-1	129	472	368	0	472	0	0	0	0	100	0	0
GCF_014698725.1	Aphanizomenon flos-aquae FACHB-1249	Contig	2020-09-22	South China Normal University	4.35	83.039	97	GCF_014698725.1_ASM1469872v1_translated_cds	Cyanobacteria	-1	129	472	368	0	472	0	0	0	0	100	0	0
GCF_014698705.1	Aphanizomenon flos-aquae FACHB-1265	Contig	2020-09-22	South China Normal University	4.34	85.704	88	GCF_014698705.1_ASM1469870v1_translated_cds	Cyanobacteria	-1	129	472	368	0	472	0	0	0	0	100	0	0
GCF_014698695.1	Aphanizomenon flos-aquae FACHB-1416	Contig	2020-09-22	South China Normal University	4.29	43.168	162	GCF_014698695.1_ASM1469869v1_translated_cds	Cyanobacteria	-1	129	472	368	0	472	0	0	0	0	100	0	0
GCF_014698415.1	Synechococcus elongatus FACHB-242	Contig	2020-09-22	South China Normal University	2.74	530.639	9	GCF_014698415.1_ASM1469841v1_translated_cds	Cyanobacteria	-1	129	472	368	0	472	0	0	0	0	100	0	0
GCF_014698355.1	Anabaena variabilis FACHB-164	Contig	2020-09-22	South China Normal University	5.99	394.797	33	GCF_014698355.1_ASM1469835v1_translated_cds	Cyanobacteria	-1	129	472	368	0	472	0	0	0	0	100	0	0
GCF_014698305.1	Anabaena lutea FACHB-196	Contig	2020-09-22	South China Normal University	6.06	192.513	63	GCF_014698305.1_ASM1469830v1_translated_cds	Cyanobacteria	-1	129	472	368	0	472	0	0	0	0	100	0	0
GCF_014696225.1	Anabaena sp. FACHB-1237	Contig	2020-09-22	South China Normal University	4.65	97.967	95	GCF_014696225.1_ASM1469622v1_translated_cds	Cyanobacteria	-1	129	472	368	0	472	0	0	0	0	100	0	0
GCF_014489415.1	Cylindrospermopsis curvispora GIHE-G1	Complete Genome	2020-09-06	Gyeonggi Provincial Institute of Health and Environment	4.06			GCF_014489415.1_ASM1448941v1_translated_cds	Cyanobacteria	-1	129	472	368	0	472	0	0	0	0	100	0	0
GCF_014280235.1	Cyanobium sp. NS01	Complete Genome	2020-08-24	Station Biologique de Roscoff (CNRS - Sorbonne University)	2.75			GCF_014280235.1_ASM1428023v1_translated_cds	Cyanobacteria	-1	129	472	368	0	472	0	0	0	0	100	0	0
GCF_014280195.1	Synechococcus sp. A15-24	Complete Genome	2020-08-24	Station Biologique de Roscoff (CNRS - Sorbonne University)	2.31			GCF_014280195.1_ASM1428019v1_translated_cds	Cyanobacteria	-1	129	472	368	0	472	0	0	0	0	100	0	0
GCF_014280075.1	Synechococcus sp. A15-62	Complete Genome	2020-08-24	Station Biologique de Roscoff (CNRS - Sorbonne University)	2.29			GCF_014280075.1_ASM1428007v1_translated_cds	Cyanobacteria	-1	129	472	368	0	472	0	0	0	0	100	0	0
GCF_014280055.1	Synechococcus sp. A18-40	Complete Genome	2020-08-24	Station Biologique de Roscoff (CNRS - Sorbonne University)	2.4			GCF_014280055.1_ASM1428005v1_translated_cds	Cyanobacteria	-1	129	472	368	0	472	0	0	0	0	100	0	0
GCF_014279875.1	Synechococcus sp. MEDNS5	Complete Genome	2020-08-24	Station Biologique de Roscoff (CNRS - Sorbonne University)	2.44			GCF_014279875.1_ASM1427987v1_translated_cds	Cyanobacteria	-1	129	472	368	0	472	0	0	0	0	100	0	0
GCF_013179805.1	Microcoleus sp. IPMA8	Scaffold	2020-05-28	Instituto Gulbenkian Ciencia	7.55	43.953	339	GCF_013179805.1_ASM1317980v1_translated_cds	Cyanobacteria	-1	129	472	368	0	472	0	0	0	0	100	0	0
GCF_012932785.1	Chroococcidiopsis sp. PCC 6712	Scaffold	2020-04-29	JGI	5.72	803.08	18	GCF_012932785.1_ASM1293278v1_translated_cds	Cyanobacteria	-1	129	472	368	0	472	0	0	0	0	100	0	0
GCF_009834675.1	Cyanobium sp. Copco_Reservoir_LC18	Contig	2020-01-08	Oregon State University	3.21	259.964	28	GCF_009834675.1_ASM983467v1_translated_cds	Cyanobacteria	-1	129	472	368	0	472	0	0	0	0	100	0	0
GCF_009176225.1	Arthrospira platensis NIES-46	Contig	2019-10-17	National Institute for Environmental Studies	5.73	40.752	343	GCF_009176225.1_ASM917622v1_translated_cds	Cyanobacteria	-1	129	472	368	0	472	0	0	0	0	100	0	0
GCF_008974145.1	Microcystis aeruginosa NIES-4325	Scaffold	2019-09-27	National Institute for Environmental Studies	3.88	79.335	173	GCF_008974145.1_ASM897414v1_translated_cds	Cyanobacteria	-1	129	472	368	0	472	0	0	0	0	100	0	0
GCF_005577135.1	Synechococcus sp. PCC 11901	Chromosome	2019-05-22	Nanyang Technological University	3.47	3081.51	8	GCF_005577135.1_ASM557713v1_translated_cds	Cyanobacteria	-1	129	472	368	0	472	0	0	0	0	100	0	0
GCF_003991935.1	Trichormus variabilis SAG 1403-4b	Scaffold	2019-01-04	Leibniz Institute DSMZ-German Collection of Microorganisms and Cell Cultures	6.01	144.914	91	GCF_003991935.1_ASM399193v1_translated_cds	Cyanobacteria	-1	129	472	368	0	472	0	0	0	0	100	0	0
GCF_003957805.1	Synechococcus elongatus UTEX 3055	Complete Genome	2018-12-21	University of California, San Diego	2.88			GCF_003957805.1_ASM395780v1_translated_cds	Cyanobacteria	-1	129	472	368	0	472	0	0	0	0	100	0	0
GCF_003555505.1	Thermosynechococcus elongatus PKUAC-SCTE542	Complete Genome	2020-07-23	Peking University Shenzhen Graduate School	2.65			GCF_003555505.1_ASM355550v2_translated_cds	Cyanobacteria	-1	129	472	368	0	472	0	0	0	0	100	0	0
GCF_002368395.1	Calothrix sp. NIES-3974	Complete Genome	2017-06-25	Toyohashi University of Technology	5.99			GCF_002368395.1_ASM236839v1_translated_cds	Cyanobacteria	-1	129	472	368	0	472	0	0	0	0	100	0	0
GCF_002368135.1	Raphidiopsis curvata NIES-932	Chromosome	2017-06-25	Toyohashi University of Technology	3.43	732.925	30	GCF_002368135.1_ASM236813v1_translated_cds	Cyanobacteria	-1	129	472	368	0	472	0	0	0	0	100	0	0
GCF_001693295.1	Synechococcus sp. PCC 8807	Complete Genome	2016-07-25	Pennsylvania State University	3.3			GCF_001693295.1_ASM169329v1_translated_cds	Cyanobacteria	-1	129	472	368	0	472	0	0	0	0	100	0	0
GCF_001693275.1	Synechococcus sp. PCC 7117	Complete Genome	2016-07-25	Pennsylvania State University	3.43			GCF_001693275.1_ASM169327v1_translated_cds	Cyanobacteria	-1	129	472	368	0	472	0	0	0	0	100	0	0
GCF_001693255.1	Synechococcus sp. PCC 7003	Complete Genome	2016-07-25	Pennsylvania State University	3.35			GCF_001693255.1_ASM169325v1_translated_cds	Cyanobacteria	-1	129	472	368	0	472	0	0	0	0	100	0	0
GCF_001432185.1	Cylindrospermopsis sp. CR12	Scaffold	2015-11-05	Singapore-MIT Alliance for Research and Technology	3.72	74.925	171	GCF_001432185.1_ASM143218v1_translated_cds	Cyanobacteria	-1	129	472	368	0	472	0	0	0	0	100	0	0
GCF_000817325.1	Synechococcus sp. UTEX 2973	Complete Genome	2015-01-09	Washington University in St Louis	2.74			GCF_000817325.1_ASM81732v1_translated_cds	Cyanobacteria	-1	129	472	368	0	472	0	0	0	0	100	0	0
GCF_000760375.1	Prochlorococcus sp. SS52	Contig	2014-09-29	Massachusetts Institute of Technology (MIT)	1.75	124.224	22	GCF_000760375.1_ASM76037v1_translated_cds	Cyanobacteria	-1	129	472	368	0	472	0	0	0	0	100	0	0
GCF_000760355.1	Prochlorococcus marinus str. SS51	Contig	2014-09-29	Massachusetts Institute of Technology (MIT)	1.75	232.789	12	GCF_000760355.1_ASM76035v1_translated_cds	Cyanobacteria	-1	129	472	368	0	472	0	0	0	0	100	0	0
GCF_000760275.1	Prochlorococcus marinus str. SS35	Contig	2014-09-29	Massachusetts Institute of Technology (MIT)	1.75	446.27	9	GCF_000760275.1_ASM76027v1_translated_cds	Cyanobacteria	-1	129	472	368	0	472	0	0	0	0	100	0	0
GCF_000760255.1	Prochlorococcus marinus str. SS2	Contig	2014-09-29	Massachusetts Institute of Technology (MIT)	1.75	187.268	19	GCF_000760255.1_ASM76025v1_translated_cds	Cyanobacteria	-1	129	472	368	0	472	0	0	0	0	100	0	0
GCF_000760215.1	Prochlorococcus sp. MIT 0603	Contig	2014-09-29	Massachusetts Institute of Technology (MIT)	1.75	434.668	7	GCF_000760215.1_ASM76021v1_translated_cds	Cyanobacteria	-1	129	472	368	0	472	0	0	0	0	100	0	0
GCF_000760195.1	Prochlorococcus sp. MIT 0602	Contig	2014-09-29	Massachusetts Institute of Technology (MIT)	1.75	511.704	9	GCF_000760195.1_ASM76019v1_translated_cds	Cyanobacteria	-1	129	472	368	0	472	0	0	0	0	100	0	0
GCF_000760155.1	Prochlorococcus marinus str. LG	Contig	2014-09-29	Massachusetts Institute of Technology (MIT)	1.75	326.623	14	GCF_000760155.1_ASM76015v1_translated_cds	Cyanobacteria	-1	129	472	368	0	472	0	0	0	0	100	0	0
GCF_000760035.1	Prochlorococcus marinus str. MIT 9314	Contig	2014-09-29	Massachusetts Institute of Technology (MIT)	1.69	221.824	16	GCF_000760035.1_ASM76003v1_translated_cds	Cyanobacteria	-1	129	472	368	0	472	0	0	0	0	100	0	0
GCF_000759955.1	Prochlorococcus marinus str. MIT 9201	Contig	2014-09-29	Massachusetts Institute of Technology (MIT)	1.67	145.955	21	GCF_000759955.1_ASM75995v1_translated_cds	Cyanobacteria	-1	129	472	368	0	472	0	0	0	0	100	0	0
GCF_000759885.1	Prochlorococcus marinus str. GP2	Contig	2014-09-29	Massachusetts Institute of Technology (MIT)	1.62	416.038	11	GCF_000759885.1_ASM75988v1_translated_cds	Cyanobacteria	-1	129	472	368	0	472	0	0	0	0	100	0	0
GCF_000757845.1	Prochlorococcus sp. MIT 0604	Complete Genome	2014-09-25	Massachusetts Institute of Technology (MIT)	1.78			GCF_000757845.1_ASM75784v1_translated_cds	Cyanobacteria	-1	129	472	368	0	472	0	0	0	0	100	0	0
GCF_000737595.1	Synechococcus sp. KORDI-52	Complete Genome	2014-08-04	Korea Institute of Ocean Science and Technology	2.57			GCF_000737595.1_ASM73759v1_translated_cds	Cyanobacteria	-1	129	472	368	0	472	0	0	0	0	100	0	0
GCF_000473895.1	Rubidibacter lacunae KORDI 51-2	Contig	2013-10-07	Korea Institute of Ocean Science and Technology	4.15	123.481	99	GCF_000473895.1_KS51_v1_translated_cds	Cyanobacteria	-1	129	472	368	0	472	0	0	0	0	100	0	0
GCF_000153285.1	Synechococcus sp. WH 7805	Scaffold	2006-05-04	The Gordon and Betty Moore Foundation Marine Microbiology Initiative	2.63	470.273	13	GCF_000153285.1_ASM15328v1_translated_cds	Cyanobacteria	-1	129	472	368	0	472	0	0	0	0	100	0	0
GCF_000153065.1	Synechococcus sp. RS9917	Scaffold	2006-05-04	The Gordon and Betty Moore Foundation Marine Microbiology Initiative	2.58	378.064	9	GCF_000153065.1_ASM15306v1_translated_cds	Cyanobacteria	-1	129	472	368	0	472	0	0	0	0	100	0	0
GCF_000019485.1	Synechococcus sp. PCC 7002	Complete Genome	2008-03-14	Penn State University	3.41			GCF_000019485.1_ASM1948v1_translated_cds	Cyanobacteria	-1	129	472	368	0	472	0	0	0	0	100	0	0
GCF_000017845.1	Crocosphaera subtropica ATCC 51142	Complete Genome	2008-04-01	Washington University (WashU)	5.46			GCF_000017845.1_ASM1784v1_translated_cds	Cyanobacteria	-1	129	472	368	0	472	0	0	0	0	100	0	0
GCF_000015965.1	Prochlorococcus marinus str. MIT 9301	Complete Genome	2007-03-05	Gordon and Betty Moore Foundation Marine Microbiology Initiative	1.64			GCF_000015965.1_ASM1596v1_translated_cds	Cyanobacteria	-1	129	472	368	0	472	0	0	0	0	100	0	0
GCF_000015665.1	Prochlorococcus marinus str. MIT 9515	Complete Genome	2007-01-19	The Gordon and Betty Moore Foundation Marine Microbiology Initiative	1.7			GCF_000015665.1_ASM1566v1_translated_cds	Cyanobacteria	-1	129	472	368	0	472	0	0	0	0	100	0	0
GCF_000012645.1	Prochlorococcus marinus str. MIT 9312	Complete Genome	2005-11-02	DOE Joint Genome Institute	1.71			GCF_000012645.1_ASM1264v1_translated_cds	Cyanobacteria	-1	129	472	368	0	472	0	0	0	0	100	0	0
GCF_000012625.1	Synechococcus sp. CC9605	Complete Genome	2005-10-27	DOE Joint Genome Institute	2.51			GCF_000012625.1_ASM1262v1_translated_cds	Cyanobacteria	-1	129	472	368	0	472	0	0	0	0	100	0	0
GCF_000012525.1	Synechococcus elongatus PCC 7942	Complete Genome	2005-11-08	DOE Joint Genome Institute	2.74			GCF_000012525.1_ASM1252v1_translated_cds	Cyanobacteria	-1	129	472	368	0	472	0	0	0	0	100	0	0
GCF_000007925.1	Prochlorococcus marinus subsp. marinus str. CCMP1375	Complete Genome	2003-07-25	The French National Centre for Scientific Research (CNRS)	1.75			GCF_000007925.1_ASM792v1_translated_cds	Cyanobacteria	-1	129	472	368	0	472	0	0	0	0	100	0	0
GCF_012583295.1	Cylindrospermopsis raciborskii MVCC19	Contig	2020-04-20	The Clemente Stable Biological Research Institute (IIBCE)	3.52	116.886	155	GCF_012583295.1_ASM1258329v1_translated_cds	Cyanobacteria	-1	129	472	368	1	471	0	0	0	0	99.91	0	0
GCF_009846485.1	Microcoleus sp. IPPAS B-353	Scaffold	2020-01-09	Chungnam National University	4.87	3712.46	4	GCF_009846485.1_ASM984648v1_translated_cds	Cyanobacteria	-1	129	472	368	1	471	0	0	0	0	99.91	0	0
GCF_003367075.1	Cylindrospermopsis raciborskii Cr2010	Scaffold	2018-08-07	University of Tennessee	3.55	88.166	93	GCF_003367075.1_ASM336707v1_translated_cds	Cyanobacteria	-1	129	472	368	1	471	0	0	0	0	99.91	0	0
GCF_002027345.1	Cylindrospermopsis raciborskii CENA302	Contig	2017-03-14	Center for Nuclear Energy in Agriculture (CENA)/University of São Paulo(USP)	3.48	162.402	58	GCF_002027345.1_ASM202734v1_translated_cds	Cyanobacteria	-1	129	472	368	1	471	0	0	0	0	99.91	0	0
GCF_001586755.1	Cylindrospermopsis raciborskii ITEP-A1	Contig	2016-03-10	University of Sao Paulo	3.61	91.008	195	GCF_001586755.1_ASM158675v1_translated_cds	Cyanobacteria	-1	129	472	368	1	471	0	0	0	0	99.91	0	0
GCF_000760115.1	Prochlorococcus marinus str. SB	Contig	2014-09-29	Massachusetts Institute of Technology (MIT)	1.67	1237.53	4	GCF_000760115.1_ASM76011v1_translated_cds	Cyanobacteria	-1	129	472	368	1	471	0	0	0	0	99.91	0	0
GCF_000316685.1	Synechococcus sp. PCC 6312	Complete Genome	2012-12-04	JGI	3.72			GCF_000316685.1_ASM31668v1_translated_cds	Cyanobacteria	-1	129	472	368	1	471	0	0	0	0	99.91	0	0
GCF_000015645.1	Prochlorococcus marinus str. AS9601	Complete Genome	2007-01-19	The Gordon and Betty Moore Foundation Marine Microbiology Initiative	1.67			GCF_000015645.1_ASM1564v1_translated_cds	Cyanobacteria	-1	129	472	368	1	471	0	0	0	0	99.91	0	0
GCF_014698385.1	Arthrospira platensis FACHB-971	Contig	2020-09-22	South China Normal University	5.62	39.263	315	GCF_014698385.1_ASM1469838v1_translated_cds	Cyanobacteria	-1	129	472	368	1	471	0	0	0	0	99.86	0	0
GCF_900474295.1	Synechococcus sp. UW140	Contig	2018-07-31	University of Southern California	2.7	116.698	35	GCF_900474295.1_UW140_translated_cds	Cyanobacteria	-1	129	472	368	1	471	0	0	0	0	99.73	0	0
GCF_900473895.1	Synechococcus sp. N32	Contig	2018-07-31	University of Southern California	2.21	552.645	17	GCF_900473895.1_N32_translated_cds	Cyanobacteria	-1	129	472	368	1	471	0	0	0	0	99.73	0	0
GCF_014831675.1	Komarekiella sp. 'clone 1'	Scaffold	2020-09-30	Palacky University Olomouc	8.5	124.02	200	GCF_014831675.1_ASM1483167v1_translated_cds	Cyanobacteria	-1	129	472	368	1	471	0	0	0	0	99.73	0	0
GCF_014698625.1	Synechocystis sp. FACHB-929	Contig	2020-09-22	South China Normal University	3.85	114.649	56	GCF_014698625.1_ASM1469862v1_translated_cds	Cyanobacteria	-1	129	472	368	1	471	0	0	0	0	99.73	0	0
GCF_014698595.1	Synechocystis sp. FACHB-908	Contig	2020-09-22	South China Normal University	3.86	181.285	53	GCF_014698595.1_ASM1469859v1_translated_cds	Cyanobacteria	-1	129	472	368	1	471	0	0	0	0	99.73	0	0
GCF_014698575.1	Synechocystis sp. FACHB-898	Contig	2020-09-22	South China Normal University	3.88	130.617	62	GCF_014698575.1_ASM1469857v1_translated_cds	Cyanobacteria	-1	129	472	368	1	471	0	0	0	0	99.73	0	0
GCF_014698265.1	Aphanizomenon sp. FACHB-1401	Contig	2020-09-22	South China Normal University	4.35	75.924	104	GCF_014698265.1_ASM1469826v1_translated_cds	Cyanobacteria	-1	129	472	368	1	471	0	0	0	0	99.73	0	0
GCF_014698245.1	Aphanizomenon sp. FACHB-1399	Contig	2020-09-22	South China Normal University	4.35	76.25	100	GCF_014698245.1_ASM1469824v1_translated_cds	Cyanobacteria	-1	129	472	368	1	471	0	0	0	0	99.73	0	0
GCF_014698045.1	Aulosira sp. FACHB-615	Contig	2020-09-22	South China Normal University	8.34	275.562	83	GCF_014698045.1_ASM1469804v1_translated_cds	Cyanobacteria	-1	129	472	368	1	471	0	0	0	0	99.73	0	0
GCF_014697335.1	Anabaena cylindrica FACHB-243	Contig	2020-09-22	South China Normal University	6.89	143.668	96	GCF_014697335.1_ASM1469733v1_translated_cds	Cyanobacteria	-1	129	472	368	1	471	0	0	0	0	99.73	0	0
GCF_014697315.1	Aphanizomenon flos-aquae FACHB-1171	Contig	2020-09-22	South China Normal University	4.34	78.897	91	GCF_014697315.1_ASM1469731v1_translated_cds	Cyanobacteria	-1	129	472	368	1	471	0	0	0	0	99.73	0	0
GCF_014696825.1	Anabaena sphaerica FACHB-251	Contig	2020-09-22	South China Normal University	6.2	296.026	46	GCF_014696825.1_ASM1469682v1_translated_cds	Cyanobacteria	-1	129	472	368	1	471	0	0	0	0	99.73	0	0
GCF_014695525.1	Microcoleus sp. FACHB-84	Contig	2020-09-22	South China Normal University	6.82	98.582	121	GCF_014695525.1_ASM1469552v1_translated_cds	Cyanobacteria	-1	129	472	368	1	471	0	0	0	0	99.73	0	0
GCF_014280175.1	Synechococcus sp. A15-28	Complete Genome	2020-08-24	Station Biologique de Roscoff (CNRS - Sorbonne University)	2.34			GCF_014280175.1_ASM1428017v1_translated_cds	Cyanobacteria	-1	129	472	368	1	471	0	0	0	0	99.73	0	0
GCF_014280015.1	Synechococcus sp. A18-46.1	Complete Genome	2020-08-24	Station Biologique de Roscoff (CNRS - Sorbonne University)	2.47			GCF_014280015.1_ASM1428001v1_translated_cds	Cyanobacteria	-1	129	472	368	1	471	0	0	0	0	99.73	0	0
GCF_014279975.1	Synechococcus sp. BIOS-U3-1	Complete Genome	2020-08-24	Station Biologique de Roscoff (CNRS - Sorbonne University)	2.71			GCF_014279975.1_ASM1427997v1_translated_cds	Cyanobacteria	-1	129	472	368	1	471	0	0	0	0	99.73	0	0
GCF_014279915.1	Synechococcus sp. BOUM118	Chromosome	2020-08-24	Station Biologique de Roscoff (CNRS - Sorbonne University)	2.33	1201.32	3	GCF_014279915.1_ASM1427991v1_translated_cds	Cyanobacteria	-1	129	472	368	1	471	0	0	0	0	99.73	0	0
GCF_014279895.1	Synechococcus sp. M16.1	Complete Genome	2020-08-24	Station Biologique de Roscoff (CNRS - Sorbonne University)	2.11			GCF_014279895.1_ASM1427989v1_translated_cds	Cyanobacteria	-1	129	472	368	1	471	0	0	0	0	99.73	0	0
GCF_014279835.1	Synechococcus sp. MVIR-18-1	Complete Genome	2020-08-24	Station Biologique de Roscoff (CNRS - Sorbonne University)	2.45			GCF_014279835.1_ASM1427983v1_translated_cds	Cyanobacteria	-1	129	472	368	1	471	0	0	0	0	99.73	0	0
GCF_014279775.1	Synechococcus sp. PROS-9-1	Complete Genome	2020-08-24	Station Biologique de Roscoff (CNRS - Sorbonne University)	2.27			GCF_014279775.1_ASM1427977v1_translated_cds	Cyanobacteria	-1	129	472	368	1	471	0	0	0	0	99.73	0	0
GCF_014279595.1	Synechococcus sp. RS9909	Complete Genome	2020-08-24	Station Biologique de Roscoff (CNRS - Sorbonne University)	2.6			GCF_014279595.1_ASM1427959v1_translated_cds	Cyanobacteria	-1	129	472	368	1	471	0	0	0	0	99.73	0	0
GCF_014279575.1	Synechococcus sp. RS9915	Chromosome	2020-08-24	Station Biologique de Roscoff (CNRS - Sorbonne University)	2.42	1475.89	2	GCF_014279575.1_ASM1427957v1_translated_cds	Cyanobacteria	-1	129	472	368	1	471	0	0	0	0	99.73	0	0
GCF_014217855.1	Synechococcus sp. HK01-R	Chromosome	2020-08-17	South China Sea Institute of Oceanology	2.48	2479.15	1	GCF_014217855.1_ASM1421785v1_translated_cds	Cyanobacteria	-1	129	472	368	1	471	0	0	0	0	99.73	0	0
GCF_011392055.1	Synechocystis sp. PCC 6803	Scaffold	2020-03-17	Helmholtz Centre for Environmental Research - UFZ	3.92	175.983	111	GCF_011392055.1_ASM1139205v1_translated_cds	Cyanobacteria	-1	129	472	368	1	471	0	0	0	0	99.73	0	0
GCF_011365345.1	Synechococcus sp. HB1133	Contig	2020-03-16	Macquarie University	2.38	392.395	7	GCF_011365345.1_ASM1136534v1_translated_cds	Cyanobacteria	-1	129	472	368	1	471	0	0	0	0	99.73	0	0
GCF_009711965.1	Dolichospermum sp. UHCC 0299	Scaffold	2019-11-27	University of Helsinki	5.13	31.633	316	GCF_009711965.1_ASM971196v1_translated_cds	Cyanobacteria	-1	129	472	368	1	471	0	0	0	0	99.73	0	0
GCF_008386235.1	Thermosynechococcus sp. CL-1	Complete Genome	2019-09-16	Academia Sinica	2.65			GCF_008386235.1_ASM838623v1_translated_cds	Cyanobacteria	-1	129	472	368	1	471	0	0	0	0	99.73	0	0
GCF_003990665.1	Thermosynechococcus vulcanus NIES-2134	Complete Genome	2017-10-25	Toyohashi University of Technology	2.57			GCF_003990665.1_ASM399066v2_translated_cds	Cyanobacteria	-1	129	472	368	1	471	0	0	0	0	99.73	0	0
GCF_003015225.1	Synechocystis sp. IPPAS B-1465	Complete Genome	2018-03-26	Institute of Plant Physiology, Russian Academy of Sciences	3.95			GCF_003015225.1_ASM301522v1_translated_cds	Cyanobacteria	-1	129	472	368	1	471	0	0	0	0	99.73	0	0
GCF_002870545.1	Fischerella thermalis WC114	Scaffold	2018-01-10	University of Montana	5.33	49.638	195	GCF_002870545.1_ASM287054v1_translated_cds	Cyanobacteria	-1	129	472	368	1	471	0	0	0	0	99.73	0	0
GCF_002870525.1	Fischerella thermalis WC1110	Scaffold	2018-01-10	University of Montana	5.4	38.359	239	GCF_002870525.1_ASM287052v1_translated_cds	Cyanobacteria	-1	129	472	368	1	471	0	0	0	0	99.73	0	0
GCF_002870405.1	Fischerella thermalis WC527	Scaffold	2018-01-10	University of Montana	5.41	36.134	270	GCF_002870405.1_ASM287040v1_translated_cds	Cyanobacteria	-1	129	472	368	1	471	0	0	0	0	99.73	0	0
GCF_002870305.1	Fischerella thermalis WC157	Scaffold	2018-01-10	University of Montana	5.38	42.177	334	GCF_002870305.1_ASM287030v1_translated_cds	Cyanobacteria	-1	129	472	368	1	471	0	0	0	0	99.73	0	0
GCF_002870185.1	Fischerella thermalis WC246	Scaffold	2018-01-10	University of Montana	5.37	24.999	352	GCF_002870185.1_ASM287018v1_translated_cds	Cyanobacteria	-1	129	472	368	1	471	0	0	0	0	99.73	0	0
GCF_002812945.1	Prochlorococcus marinus str. XMU1401	Contig	2017-11-16	Xiamen University	1.61	224.121	9	GCF_002812945.1_ASM281294v1_translated_cds	Cyanobacteria	-1	129	472	368	1	471	0	0	0	0	99.73	0	0
GCF_002721235.1	Synechococcus sp. BDU 130192	Scaffold	2017-10-25	International Centre for Genetic Engineering and Biotechnology, New Delhi, India	3.26	176.178	65	GCF_002721235.1_ASM272123v1_translated_cds	Cyanobacteria	-1	129	472	368	1	471	0	0	0	0	99.73	0	0
GCF_002367955.1	Anabaena cylindrica PCC 7122	Chromosome	2017-06-25	Toyohashi University of Technology	7.03	1078.15	18	GCF_002367955.1_ASM236795v1_translated_cds	Cyanobacteria	-1	129	472	368	1	471	0	0	0	0	99.73	0	0
GCF_001885215.1	Synechococcus sp. SynAce01	Complete Genome	2016-11-22	Peking University Shenzhen Graduate School	2.75			GCF_001885215.1_ASM188521v1_translated_cds	Cyanobacteria	-1	129	472	368	1	471	0	0	0	0	99.73	0	0
GCF_001521855.1	Synechococcus sp. PCC 73109	Complete Genome	2016-01-21	Pennsylvania State University	3.3			GCF_001521855.1_ASM152185v1_translated_cds	Cyanobacteria	-1	129	472	368	1	471	0	0	0	0	99.73	0	0
GCF_001318385.1	Synechocystis sp. PCC 6803	Complete Genome	2015-10-16	South China University of Technology	3.57			GCF_001318385.1_ASM131838v1_translated_cds	Cyanobacteria	-1	129	472	368	1	471	0	0	0	0	99.73	0	0
GCF_000760175.1	Prochlorococcus sp. MIT 0601	Contig	2014-09-29	Massachusetts Institute of Technology (MIT)	1.71	547.047	6	GCF_000760175.1_ASM76017v1_translated_cds	Cyanobacteria	-1	129	472	368	1	471	0	0	0	0	99.73	0	0
GCF_000759855.1	Prochlorococcus marinus str. MIT 9107	Contig	2014-09-29	Massachusetts Institute of Technology (MIT)	1.7	170.362	13	GCF_000759855.1_ASM75985v1_translated_cds	Cyanobacteria	-1	129	472	368	1	471	0	0	0	0	99.73	0	0
GCF_000737535.1	Synechococcus sp. KORDI-100	Complete Genome	2014-08-04	Korea Institute of Ocean Science and Technology	2.79			GCF_000737535.1_ASM73753v1_translated_cds	Cyanobacteria	-1	129	472	368	1	471	0	0	0	0	99.73	0	0
GCF_000426925.1	Dolichospermum circinale AWQC310F	Scaffold	2013-07-12	University of Western Sydney	4.41	21.892	372	GCF_000426925.1_Acir310F_translated_cds	Cyanobacteria	-1	129	472	368	1	471	0	0	0	0	99.73	0	0
GCF_000340785.1	Synechocystis sp. PCC 6803	Complete Genome	2013-02-19	Institute of Biology 3, Faculty of Biology, Albert-Ludwigs-University Freiburg	3.95			GCF_000340785.1_ASM34078v1_translated_cds	Cyanobacteria	-1	129	472	368	1	471	0	0	0	0	99.73	0	0
GCF_000332235.1	Geminocystis herdmanii PCC 6308	Chromosome	2013-01-22	DOE Joint Genome Institute	4.26	942.652	11	GCF_000332235.1_ASM33223v1_translated_cds	Cyanobacteria	-1	129	472	368	1	471	0	0	0	0	99.73	0	0
GCF_000332075.2	Synechocystis sp. PCC 7509	Scaffold	2014-02-06	JGI	4.91	4225.61	8	GCF_000332075.2_ASM33207v2_translated_cds	Cyanobacteria	-1	129	472	368	1	471	0	0	0	0	99.73	0	0
GCF_000332035.1	Gloeocapsa sp. PCC 73106	Contig	2013-01-17	JGI	4.03	35.959	228	GCF_000332035.1_ASM33203v1_translated_cds	Cyanobacteria	-1	129	472	368	1	471	0	0	0	0	99.73	0	0
GCF_000317695.1	Anabaena cylindrica PCC 7122	Complete Genome	2012-12-07	DOE Joint Genome Institute	7.06			GCF_000317695.1_ASM31769v1_translated_cds	Cyanobacteria	-1	129	472	368	1	471	0	0	0	0	99.73	0	0
GCF_000316515.1	Cyanobium gracile PCC 6307	Complete Genome	2012-12-04	JGI	3.34			GCF_000316515.1_ASM31651v1_translated_cds	Cyanobacteria	-1	129	472	368	1	471	0	0	0	0	99.73	0	0
GCF_000284455.1	Synechocystis sp. PCC 6803 substr. PCC-P	Complete Genome	2011-12-01	University of Tokyo, Department of Agriculture	3.57			GCF_000284455.1_ASM28445v1_translated_cds	Cyanobacteria	-1	129	472	368	1	471	0	0	0	0	99.73	0	0
GCF_000284215.1	Synechocystis sp. PCC 6803 substr. PCC-N	Complete Genome	2011-12-01	University of Tokyo, Department of Agriculture	3.57			GCF_000284215.1_ASM28421v1_translated_cds	Cyanobacteria	-1	129	472	368	1	471	0	0	0	0	99.73	0	0
GCF_000284135.1	Synechocystis sp. PCC 6803 substr. GT-I	Complete Genome	2011-12-01	University of Tokyo , Department of Agriculture,	3.57			GCF_000284135.1_ASM28413v1_translated_cds	Cyanobacteria	-1	129	472	368	1	471	0	0	0	0	99.73	0	0
GCF_000270265.1	Synechocystis sp. PCC 6803	Complete Genome	2011-07-01	Graduate School of Arts and Sciences, University of Tokyo	3.57			GCF_000270265.1_ASM27026v1_translated_cds	Cyanobacteria	-1	129	472	368	1	471	0	0	0	0	99.73	0	0
GCF_000196515.1	'Nostoc azollae' 0708	Complete Genome	2010-06-14	US DOE Joint Genome Institute (JGI-PGF)	5.49			GCF_000196515.1_ASM19651v1_translated_cds	Cyanobacteria	-1	129	472	368	1	471	0	0	0	0	99.73	0	0
GCF_000153825.1	Synechococcus sp. RS9916	Scaffold	2006-10-23	The Gordon and Betty Moore Foundation Marine Microbiology Initiative	2.66	1516.74	4	GCF_000153825.1_ASM15382v1_translated_cds	Cyanobacteria	-1	129	472	368	1	471	0	0	0	0	99.73	0	0
GCF_000153805.1	Synechococcus sp. BL107	Scaffold	2006-10-23	The Gordon and Betty Moore Foundation Marine Microbiology Initiative	2.29	725.965	6	GCF_000153805.1_ASM15380v1_translated_cds	Cyanobacteria	-1	129	472	368	1	471	0	0	0	0	99.73	0	0
GCF_000063505.1	Synechococcus sp. WH 7803	Complete Genome	2007-05-19	Genoscope	2.37			GCF_000063505.1_ASM6350v1_translated_cds	Cyanobacteria	-1	129	472	368	1	471	0	0	0	0	99.73	0	0
GCF_000018585.1	Prochlorococcus marinus str. MIT 9211	Chromosome	2007-11-13	The Gordon and Betty Moore Foundation Marine Microbiology Initiative	1.69	1357.84	2	GCF_000018585.1_ASM1858v1_translated_cds	Cyanobacteria	-1	129	472	368	1	471	0	0	0	0	99.73	0	0
GCF_000011345.1	Thermosynechococcus elongatus BP-1	Complete Genome	2004-05-11	Kazusa	2.59			GCF_000011345.1_ASM1134v1_translated_cds	Cyanobacteria	-1	129	472	368	1	471	0	0	0	0	99.73	0	0
GCF_000010065.1	Synechococcus elongatus PCC 6301	Complete Genome	2004-12-16	Nagoya University, Japan	2.7			GCF_000010065.1_ASM1006v1_translated_cds	Cyanobacteria	-1	129	472	368	1	471	0	0	0	0	99.73	0	0
GCF_000009725.1	Synechocystis sp. PCC 6803	Complete Genome	2004-05-11	Kazusa	3.95			GCF_000009725.1_ASM972v1_translated_cds	Cyanobacteria	-1	129	472	368	1	471	0	0	0	0	99.73	0	0
GCF_000167195.1	Crocosphaera watsonii WH 8501	Scaffold	2005-06-16	DOE Joint Genome Institute	6.24	32.719	325	GCF_000167195.1_ASM16719v1_translated_cds	Cyanobacteria	-1	129	472	368	2	470	0	0	0	0	99.68	0	0
GCF_014698235.1	Limnothrix sp. FACHB-406	Contig	2020-09-22	South China Normal University	4.5	208.971	38	GCF_014698235.1_ASM1469823v1_translated_cds	Cyanobacteria	-1	129	472	368	2	470	0	0	0	0	99.64	0	0
GCF_014698215.1	Limnothrix sp. FACHB-708	Contig	2020-09-22	South China Normal University	4.5	273.789	34	GCF_014698215.1_ASM1469821v1_translated_cds	Cyanobacteria	-1	129	472	368	2	470	0	0	0	0	99.64	0	0
GCF_014698135.1	Limnothrix sp. FACHB-881	Contig	2020-09-22	South China Normal University	4.5	198.457	35	GCF_014698135.1_ASM1469813v1_translated_cds	Cyanobacteria	-1	129	472	368	2	470	0	0	0	0	99.64	0	0
GCF_014697475.1	Nostoc sp. FACHB-152	Contig	2020-09-22	South China Normal University	8.62	84.723	190	GCF_014697475.1_ASM1469747v1_translated_cds	Cyanobacteria	-1	129	472	368	2	470	0	0	0	0	99.64	0	0
GCF_014697455.1	Nostoc sp. FACHB-145	Contig	2020-09-22	South China Normal University	9.12	98.513	185	GCF_014697455.1_ASM1469745v1_translated_cds	Cyanobacteria	-1	129	472	368	2	470	0	0	0	0	99.64	0	0
GCF_014279855.1	Synechococcus sp. Minos11	Complete Genome	2020-08-24	Station Biologique de Roscoff (CNRS - Sorbonne University)	2.28			GCF_014279855.1_ASM1427985v1_translated_cds	Cyanobacteria	-1	129	472	368	2	470	0	0	0	0	99.64	0	0
GCF_002870755.1	Fischerella thermalis CCMEE 5208	Scaffold	2018-01-10	University of Montana	5.36	20.209	417	GCF_002870755.1_ASM287075v1_translated_cds	Cyanobacteria	-1	129	472	368	2	470	0	0	0	0	99.64	0	0
GCF_002870635.1	Fischerella thermalis CCMEE 5198	Scaffold	2018-01-10	University of Montana	5.07	8.942	939	GCF_002870635.1_ASM287063v1_translated_cds	Cyanobacteria	-1	129	472	368	2	470	0	0	0	0	99.64	0	0
GCF_002870505.1	Fischerella thermalis WC245	Scaffold	2018-01-10	University of Montana	5.3	26.061	413	GCF_002870505.1_ASM287050v1_translated_cds	Cyanobacteria	-1	129	472	368	2	470	0	0	0	0	99.64	0	0
GCF_002870475.1	Fischerella thermalis WC439	Scaffold	2018-01-10	University of Montana	5.34	29.899	439	GCF_002870475.1_ASM287047v1_translated_cds	Cyanobacteria	-1	129	472	368	2	470	0	0	0	0	99.64	0	0
GCF_002870345.1	Fischerella thermalis WC341	Scaffold	2018-01-10	University of Montana	5.4	30.066	412	GCF_002870345.1_ASM287034v1_translated_cds	Cyanobacteria	-1	129	472	368	2	470	0	0	0	0	99.64	0	0
GCF_002870265.1	Fischerella thermalis WC119	Scaffold	2018-01-10	University of Montana	5.34	44.018	220	GCF_002870265.1_ASM287026v1_translated_cds	Cyanobacteria	-1	129	472	368	2	470	0	0	0	0	99.64	0	0
GCF_002742025.1	Limnothrix sp. PR1529	Scaffold	2017-11-02	Singapore-MIT Alliance for Research and Technology	4.59	50.277	153	GCF_002742025.1_ASM274202v1_translated_cds	Cyanobacteria	-1	129	472	368	2	470	0	0	0	0	99.64	0	0
GCF_002114155.1	Cylindrospermopsis raciborskii CENA303	Contig	2017-04-28	Center for Nuclear Energy in Agriculture (CENA)/University of São Paulo(USP)	3.4	135.818	77	GCF_002114155.1_ASM211415v1_translated_cds	Cyanobacteria	-1	129	472	368	2	470	0	0	0	0	99.64	0	0
GCF_000231365.1	Fischerella thermalis	Contig	2011-10-21	DOE Joint Genome Institute	5.38	392.142	34	GCF_000231365.1_ASM23136v1_translated_cds	Cyanobacteria	-1	129	472	368	2	470	0	0	0	0	99.64	0	0
GCF_000737575.1	Synechococcus sp. KORDI-49	Complete Genome	2014-08-04	Korea Institute of Ocean Science and Technology	2.59			GCF_000737575.1_ASM73757v1_translated_cds	Cyanobacteria	-1	129	472	368	2	470	0	0	0	0	99.64	0	0
GCF_000230675.1	Synechococcus sp. WH 8016	Contig	2011-10-14	JGI	2.69	347.852	16	GCF_000230675.1_ASM23067v1_translated_cds	Cyanobacteria	-1	129	472	368	2	470	0	0	0	0	99.64	0	0
GCF_000063525.1	Synechococcus sp. RCC307	Complete Genome	2007-05-19	Genoscope	2.22			GCF_000063525.1_ASM6352v1_translated_cds	Cyanobacteria	-1	129	472	368	3	469	0	0	0	0	99.59	0	0
GCF_000022045.1	Cyanothece sp. PCC 7425	Complete Genome	2009-01-09	US DOE Joint Genome Institute (JGI-PGF)	5.79			GCF_000022045.1_ASM2204v1_translated_cds	Cyanobacteria	-1	129	472	368	3	469	0	0	0	0	99.55	0	0
GCF_900473935.1	Synechococcus sp. UW105	Contig	2018-07-31	University of Southern California	2.66	151.891	31	GCF_900473935.1_UW105_translated_cds	Cyanobacteria	-1	129	472	368	2	470	0	0	0	0	99.46	0	0
GCF_900177365.1	Synechococcus sp. OG1	Contig	2017-04-21	DOE Joint Genome Institute	3.43	3205.93	6	GCF_900177365.1_IMG-taxon_2708742537_annotated_assembly_translated_cds	Cyanobacteria	-1	129	472	368	2	470	0	0	0	0	99.46	0	0
GCF_014697415.1	Cyanobium sp. FACHB-13342	Contig	2020-09-22	South China Normal University	2.37	194.715	18	GCF_014697415.1_ASM1469741v1_translated_cds	Cyanobacteria	-1	129	472	368	2	470	0	0	0	0	99.46	0	0
GCF_014697165.1	Trichormus variabilis FACHB-319	Contig	2020-09-22	South China Normal University	6.99	173.683	92	GCF_014697165.1_ASM1469716v1_translated_cds	Cyanobacteria	-1	129	472	368	2	470	0	0	0	0	99.46	0	0
GCF_014697155.1	Anabaena variabilis FACHB-171	Contig	2020-09-22	South China Normal University	7.07	185.514	87	GCF_014697155.1_ASM1469715v1_translated_cds	Cyanobacteria	-1	129	472	368	2	470	0	0	0	0	99.46	0	0
GCF_014696815.1	Aphanizomenon flos-aquae FACHB-1040	Contig	2020-09-22	South China Normal University	5.79	58.342	155	GCF_014696815.1_ASM1469681v1_translated_cds	Cyanobacteria	-1	129	472	368	2	470	0	0	0	0	99.46	0	0
GCF_014695925.1	Microcoleus sp. FACHB-45	Contig	2020-09-22	South China Normal University	6.79	98.337	127	GCF_014695925.1_ASM1469592v1_translated_cds	Cyanobacteria	-1	129	472	368	2	470	0	0	0	0	99.46	0	0
GCF_010222815.1	Synechocystis sp. CACIAM 05	Chromosome	2020-02-06	Universidade Federal do Para	3.58	95.083	54	GCF_010222815.1_ASM1022281v1_translated_cds	Cyanobacteria	-1	129	472	368	2	470	0	0	0	0	99.46	0	0
GCF_009856605.1	Trichormus variabilis 0441	Complete Genome	2020-01-11	None	7.1			GCF_009856605.1_ASM985660v1_translated_cds	Cyanobacteria	-1	129	472	368	2	470	0	0	0	0	99.46	0	0
GCF_009712025.1	Dolichospermum sp. UHCC 0406	Scaffold	2019-11-27	University of Helsinki	5.18	115.774	85	GCF_009712025.1_ASM971202v1_translated_cds	Cyanobacteria	-1	129	472	368	2	470	0	0	0	0	99.46	0	0
GCF_009710015.1	Cyanobacterium aponinum 0216	Contig	2019-11-26	Arizona State University	4.28	157.918	55	GCF_009710015.1_ASM971001v1_translated_cds	Cyanobacteria	-1	129	472	368	2	470	0	0	0	0	99.46	0	0
GCF_009498015.1	Anabaena sp. YBS01	Complete Genome	2019-11-04	St. Edmund's College	7.01			GCF_009498015.1_ASM949801v1_translated_cds	Cyanobacteria	-1	129	472	368	2	470	0	0	0	0	99.46	0	0
GCF_002736005.1	Cyanobacterium aponinum IPPAS B-1201	Contig	2017-10-29	Institute of Plant Physiology, Russian Academy of Sciences	4.27	93.055	124	GCF_002736005.1_ASM273600v1_translated_cds	Cyanobacteria	-1	129	472	368	2	470	0	0	0	0	99.46	0	0
GCF_002368275.1	Microchaete diplosiphon NIES-3275	Chromosome	2017-06-25	Toyohashi University of Technology	10.13	214.996	89	GCF_002368275.1_ASM236827v1_translated_cds	Cyanobacteria	-1	129	472	368	2	470	0	0	0	0	99.46	0	0
GCF_002368015.1	Trichormus variabilis NIES-23	Chromosome	2017-06-25	Toyohashi University of Technology	7.47	479.334	32	GCF_002368015.1_ASM236801v1_translated_cds	Cyanobacteria	-1	129	472	368	2	470	0	0	0	0	99.46	0	0
GCF_002367975.1	Anabaenopsis circularis NIES-21	Chromosome	2017-06-25	Toyohashi University of Technology	7.07	1822.13	16	GCF_002367975.1_ASM236797v1_translated_cds	Cyanobacteria	-1	129	472	368	2	470	0	0	0	0	99.46	0	0
GCF_000426905.1	Dolichospermum circinale AWQC131C	Scaffold	2013-07-12	University of Western Sydney	4.45	21.015	472	GCF_000426905.1_Dcir131C_translated_cds	Cyanobacteria	-1	129	472	368	3	469	0	0	0	0	99.46	0	0
GCF_000332295.1	Fortiea contorta PCC 7126	Scaffold	2013-01-22	JGI	5.74	5207.21	5	GCF_000332295.1_ASM33229v1_translated_cds	Cyanobacteria	-1	129	472	368	2	470	0	0	0	0	99.46	0	0
GCF_000317675.1	Cyanobacterium aponinum PCC 10605	Complete Genome	2012-12-07	JGI	4.18			GCF_000317675.1_ASM31767v1_translated_cds	Cyanobacteria	-1	129	472	368	2	470	0	0	0	0	99.46	0	0
GCF_000309945.1	Oscillatoriales cyanobacterium JSC-12	Chromosome	2012-11-05	JGI	5.53	1045.81	20	GCF_000309945.1_ASM30994v1_translated_cds	Cyanobacteria	-1	129	472	368	2	470	0	0	0	0	99.46	0	0
GCF_000210375.1	Arthrospira platensis NIES-39	Chromosome	2010-03-25	National Institute of Technology and Evaluation	6.79	619.347	18	GCF_000210375.1_ASM21037v1_translated_cds	Cyanobacteria	-1	129	472	368	3	469	0	0	0	0	99.46	0	0
GCF_000204075.1	Trichormus variabilis ATCC 29413	Complete Genome	2005-09-15	DOE Joint Genome Institute	7.11			GCF_000204075.1_ASM20407v1_translated_cds	Cyanobacteria	-1	129	472	368	2	470	0	0	0	0	99.46	0	0
GCF_000195975.1	Synechococcus sp. WH 8102	Complete Genome	2003-08-18	DOE Joint Genome Institute	2.43			GCF_000195975.1_ASM19597v1_translated_cds	Cyanobacteria	-1	129	472	368	2	470	0	0	0	0	99.46	0	0
GCF_000175415.3	Arthrospira platensis str. Paraca	Contig	2014-06-06	University of Applied Sciences of Western Switzerland	6.5	72.66	268	GCF_000175415.3_ASM17541v3_translated_cds	Cyanobacteria	-1	129	472	368	3	469	0	0	0	0	99.46	0	0
GCF_000161795.2	Synechococcus sp. WH 8109	Complete Genome	2014-01-09	Gordon and Betty Moore Foundation Marine Microbiology Initiative	2.11			GCF_000161795.2_ASM16179v2_translated_cds	Cyanobacteria	-1	129	472	368	2	470	0	0	0	0	99.46	0	0
GCF_000012505.1	Synechococcus sp. CC9902	Complete Genome	2005-10-26	DOE Joint Genome Institute	2.23			GCF_000012505.1_ASM1250v1_translated_cds	Cyanobacteria	-1	129	472	368	2	470	0	0	0	0	99.46	0	0
GCF_002870365.1	Fischerella thermalis WC558	Scaffold	2018-01-10	University of Montana	5.28	18.237	493	GCF_002870365.1_ASM287036v1_translated_cds	Cyanobacteria	-1	129	472	368	3	469	0	0	0	0	99.37	0	0
GCF_000317495.1	Crinalium epipsammum PCC 9333	Complete Genome	2012-12-06	JGI	5.62			GCF_000317495.1_ASM31749v1_translated_cds	Cyanobacteria	-1	129	472	368	3	469	0	0	0	0	99.37	0	0
GCF_000317085.1	Synechococcus sp. PCC 7502	Complete Genome	2012-12-05	JGI	3.58			GCF_000317085.1_ASM31708v1_translated_cds	Cyanobacteria	-1	129	472	368	3	469	0	0	0	0	99.32	0	0
GCF_014696775.1	Anabaena cylindrica FACHB-170	Contig	2020-09-22	South China Normal University	7	208.506	71	GCF_014696775.1_ASM1469677v1_translated_cds	Cyanobacteria	-1	129	472	368	4	468	0	0	0	0	99.28	0	0
GCF_014696765.1	Anabaena sp. FACHB-709	Contig	2020-09-22	South China Normal University	7.1	205.481	80	GCF_014696765.1_ASM1469676v1_translated_cds	Cyanobacteria	-1	129	472	368	4	468	0	0	0	0	99.28	0	0
GCF_014696735.1	Nostoc sp. PCC 7120	Contig	2020-09-22	South China Normal University	7.08	185.501	84	GCF_014696735.1_ASM1469673v1_translated_cds	Cyanobacteria	-1	129	472	368	4	468	0	0	0	0	99.28	0	0
GCF_014696465.1	Anabaena cylindrica FACHB-318	Contig	2020-09-22	South China Normal University	6.96	208.452	73	GCF_014696465.1_ASM1469646v1_translated_cds	Cyanobacteria	-1	129	472	368	4	468	0	0	0	0	99.28	0	0
GCF_000009705.1	Nostoc sp. PCC 7120	Complete Genome	2004-05-11	Kazusa	7.21			GCF_000009705.1_ASM970v1_translated_cds	Cyanobacteria	-1	129	472	368	4	468	0	0	0	0	99.28	0	0
GCF_001704955.2	Microcystis aeruginosa NIES-2481	Complete Genome	2018-01-22	National Institute for Environmental Studies	4.44			GCF_001704955.2_ASM170495v2_translated_cds	Cyanobacteria	-1	129	472	368	4	468	0	0	0	0	99.28	0	0
GCF_002870195.1	Fischerella thermalis WC559	Scaffold	2018-01-10	University of Montana	5.27	10.003	1037	GCF_002870195.1_ASM287019v1_translated_cds	Cyanobacteria	-1	129	472	368	4	468	0	0	0	0	99.18	0	0
GCF_001890765.1	Spirulina major PCC 6313	Scaffold	2016-12-07	JGI	5.05	3043.05	13	GCF_001890765.1_ASM189076v1_translated_cds	Cyanobacteria	-1	129	472	368	3	469	0	0	0	0	99.18	0	0
GCF_001747005.1	Cyanobacterium sp. IPPAS B-1200	Contig	2016-09-27	Institute of Plant Physiology, Russian Academy of Sciences	3.41	80.222	136	GCF_001747005.1_ASM174700v1_translated_cds	Cyanobacteria	-1	129	472	368	3	469	0	0	0	0	99.18	0	0
GCF_000760235.1	Prochlorococcus marinus str. PAC1	Contig	2014-09-29	Massachusetts Institute of Technology (MIT)	1.84	182.484	20	GCF_000760235.1_ASM76023v1_translated_cds	Cyanobacteria	-1	129	472	368	3	469	0	0	0	0	99.18	0	0
GCF_000757865.1	Prochlorococcus sp. MIT 0801	Complete Genome	2014-09-25	Massachusetts Institute of Technology (MIT)	1.93			GCF_000757865.1_ASM75786v1_translated_cds	Cyanobacteria	-1	129	472	368	3	469	0	0	0	0	99.18	0	0
GCF_000715475.1	Synechococcus sp. NKBG042902	Contig	2014-06-27	Tokyo University Agriculuture and Technology	3.32	129.528	77	GCF_000715475.1_ASM71547v1_translated_cds	Cyanobacteria	-1	129	472	368	4	468	0	0	0	0	99.18	0	0
GCF_000300115.1	Tolypothrix sp. PCC 7601	Scaffold	2012-09-28	The Genome Institute	9.98	141.306	154	GCF_000300115.1_Fremyella_diplosiphon-2.0.1_translated_cds	Cyanobacteria	-1	129	472	368	3	469	0	0	0	0	99.18	0	0
GCF_900177825.1	Synechococcus sp. 7002	Contig	2017-05-13	DOE Joint Genome Institute	3.43	3205.9	6	GCF_900177825.1_IMG-taxon_2708742468_annotated_assembly_translated_cds	Cyanobacteria	-1	129	472	368	6	466	0	0	0	0	99.17	0	0
GCF_014696485.1	Limnothrix sp. FACHB-1083	Contig	2020-09-22	South China Normal University	4.59	303.969	30	GCF_014696485.1_ASM1469648v1_translated_cds	Cyanobacteria	-1	129	472	368	4	468	0	0	0	0	99.09	0	0
GCF_014696455.1	Limnothrix sp. FACHB-1088	Contig	2020-09-22	South China Normal University	4.59	244.338	36	GCF_014696455.1_ASM1469645v1_translated_cds	Cyanobacteria	-1	129	472	368	4	468	0	0	0	0	99.09	0	0
GCF_003443655.1	Nostoc sphaeroides	Complete Genome	2018-09-04	Hubei University for Nationalities	6.68			GCF_003443655.1_ASM344365v1_translated_cds	Cyanobacteria	-1	129	472	368	4	468	0	0	0	0	99.09	0	0
GCF_000973065.1	Limnospira indica PCC 8005	Chromosome	2014-02-15	SCK-CEN, Belgian Nuclear Research Center/Genoscope	6.23	1412.83	6	GCF_000973065.1_ASM97306v1_translated_cds	Cyanobacteria	-1	129	472	368	5	467	0	0	0	0	99.09	0	0
GCF_002870705.1	Fischerella thermalis BR2B	Scaffold	2018-01-10	University of Montana	5.32	25.557	383	GCF_002870705.1_ASM287070v1_translated_cds	Cyanobacteria	-1	129	472	368	6	466	0	0	0	0	99.09	0	0
GCF_003990585.1	Nostoc sp. PCC 7120	Scaffold	2019-01-02	Leibniz Institute DSMZ-German Collection of Microorganisms and Cell Cultures	7.11	108.122	183	GCF_003990585.1_ASM399058v1_translated_cds	Cyanobacteria	-1	129	472	368	5	467	0	0	0	0	99	0	0
GCF_003208065.1	Prochlorococcus marinus XMU1403	Contig	2018-06-12	Xiamen University	1.75	335.809	8	GCF_003208065.1_ASM320806v1_translated_cds	Cyanobacteria	-1	129	472	368	4	468	0	0	0	0	98.91	0	0
GCF_000012465.1	Prochlorococcus marinus str. NATL2A	Complete Genome	2007-08-09	DOE Joint Genome Institute	1.84			GCF_000012465.1_ASM1246v1_translated_cds	Cyanobacteria	-1	129	472	368	5	467	0	0	0	0	98.64	0	0
GCF_006523545.1	Cylindrospermopsis raciborskii GIHE 2018	Contig	2019-07-01	Gyeonggi Provincial Institute of Health and Environment	3.63	1278.59	3	GCF_006523545.1_ASM652354v1_translated_cds	Cyanobacteria	-1	129	472	368	7	465	0	0	0	0	98.55	0	0
GCF_003346965.1	Fischerella thermalis 111/344/542	Scaffold	2018-07-31	University of Montana	5.45	29.461	439	GCF_003346965.1_ASM334696v1_translated_cds	Cyanobacteria	-1	129	472	368	7	465	0	0	0	0	98.55	0	0
GCF_000015685.1	Prochlorococcus marinus str. NATL1A	Complete Genome	2007-01-22	Gordon and Betty Moore Foundation Marine Microbiology Initiative	1.86			GCF_000015685.1_ASM1568v1_translated_cds	Cyanobacteria	-1	129	472	368	6	466	0	0	0	0	98.37	0	0
GCF_001611905.1	Arthrospira platensis YZ	Chromosome	2016-04-06	Wenzhou Medical University	6.52	1054.59	10	GCF_001611905.1_ASM161190v1_translated_cds	Cyanobacteria	-1	129	472	368	9	463	0	0	0	0	98.28	0	0
GCF_000505665.1	Thermosynechococcus sp. NK55a	Chromosome	2013-12-11	Pacific Northwest National Laboratory (PNNL)	2.52	1347.71	2	GCF_000505665.1_ASM50566v1_translated_cds	Cyanobacteria	-1	129	472	368	11	461	0	0	0	0	97.6	0	0
GCF_001870225.1	Gloeomargarita lithophora Alchichica-D10	Chromosome	2016-11-07	universite paris-sud/paris-saclay	3.05	82.586	87	GCF_001870225.1_ASM187022v1_translated_cds	Cyanobacteria	-1	129	472	368	11	461	0	0	0	0	97.01	0	0
GCF_000175855.1	Raphidiopsis brookii D9	Contig	2009-12-15	FLI Jena	3.19	127.752	47	GCF_000175855.1_ASM17585v1_translated_cds	Cyanobacteria	-1	129	472	368	20	452	0	0	0	0	95.67	0	0
GCF_002754935.1	Synechococcus lividus PCC 6715	Complete Genome	2017-11-06	Peking University Shenzhen Graduate School	2.66			GCF_002754935.1_ASM275493v1_translated_cds	Cyanobacteria	-1	129	472	368	20	452	0	0	0	0	95.34	0	0
GCF_002412335.2	Tychonema bourrellyi FEM_GT703	Contig	2017-10-30	University of Trento	5.08	29.997	271	GCF_002412335.2_ASM241233v2_translated_cds	Cyanobacteria	-1	129	472	368	19	453	0	0	0	0	95.11	0	0
GCF_003574135.1	cyanobacterium endosymbiont of Rhopalodia gibberula	Complete Genome	2017-10-17	Center for Computational Sciences, University of Tsukuba	3.02			GCF_003574135.1_ASM357413v1_translated_cds	Cyanobacteria	-1	129	472	368	22	450	0	0	0	0	94.29	0	0
GCF_001298445.1	Nostoc piscinale CENA21	Chromosome	2015-09-24	University of California San Diego	7.09	1576.03	11	GCF_001298445.1_ASM129844v1_translated_cds	Cyanobacteria	-1	129	472	368	24	448	0	0	0	0	94.28	0	0
GCF_000829235.1	cyanobacterium endosymbiont of Epithemia turgida isolate EtSB Lake Yunoko	Complete Genome	2014-07-23	Department of Biochemistry & Molecular Biology, Dalhousie University	2.79			GCF_000829235.1_ASM82923v1_translated_cds	Cyanobacteria	-1	129	472	368	38	434	0	0	0	0	90.49	0	0
GCF_000025125.1	Candidatus Atelocyanobacterium thalassa isolate ALOHA	Complete Genome	2010-01-28	University of California at Santa Cruz	1.44			GCF_000025125.1_ASM2512v1_translated_cds	Cyanobacteria	-1	129	472	368	83	389	0	0	0	0	79.76	0	0
GCF_903954105.1	Synechococcus lacustris	Contig	2020-07-17	Bioinformatics Infrastructure for Life Sciences (BILS)	1.41	173.232	15	GCF_903954105.1_freshwater_MAG_---_Loc080925-6m_bin-0858_translated_cds	Cyanobacteria	-1	129	472	368	185	287	0	0	0	0	57.34	0	0
GCF_903959415.1	Synechococcus lacustris	Contig	2020-07-17	Bioinformatics Infrastructure for Life Sciences (BILS)	1.33	154.769	13	GCF_903959415.1_freshwater_MAG_---_Loc080925-5-5m_bin-0723_translated_cds	Cyanobacteria	-1	129	472	368	201	271	0	0	0	0	53.53	0	0
GCF_900474185.1	Synechococcus sp. UW69	Contig	2018-07-31	University of Southern California	2.37	637.1	15	GCF_900474185.1_UW69_translated_cds	Cyanobacteria	-1	129	472	368	0	472	0	0	0	0	100	0	0

## Sheet: Table S5
Representative sequence	RefSeq assembly	Uncultured fraction	Cluster Size	Section	Phylum	Class	Order	Family	Genus
AACY020127258.226.1690	Availabe	0.817928	2153	I	Cyanobacteria	Cyanobacteriia	Synechococcales	Cyanobiaceae	Prochlorococcus
AACY020370060.2.1371	Availabe	0.847676	1011	I	Cyanobacteria	Cyanobacteriia	Synechococcales	Cyanobiaceae	Mix
AADV02000003.105686.107093	Availabe	0.125	32	I	Cyanobacteria	Cyanobacteriia	Cyanobacteriales	Microcystaceae	Mix
AANO01000001.425570.427035	Availabe	0.0677966	118	I	Cyanobacteria	Cyanobacteriia	Synechococcales	Cyanobiaceae	Cyanobium
AAVU01000008.771.2264	Availabe	0.481481	27	III	Cyanobacteria	Cyanobacteriia	Cyanobacteriales	Phormidiaceae	Mix
AAVW01000053.34666.36228	Availabe	0.0444444	135	IV/V	Cyanobacteria	Taxonomy of representative sequence	Cyanobacteriales	Nostocaceae	Mix
AB003163.1.1437	Availabe	0.0192308	52	III	Cyanobacteria	Cyanobacteriia	Leptolyngbyales	Leptolyngbyaceae	Mix
AB003164.1.1436	Availabe	0.0638298	47	III	Cyanobacteria	Cyanobacteriia	Cyanobacteriales	Cyanobacteriaceae	Mix
AB003165.1.1436	Not availabe	0.25	4	III	Cyanobacteria	Cyanobacteriia	Pseudanabaenales	Pseudanabaenaceae	Pseudanabaena
AB003166.1.1439	Not availabe	0	2	III	Cyanobacteria	Cyanobacteriia	Cyanobacteriales	Paraspirulinaceae	Spirulina
AB003167.1.1439	Not availabe	0	2	III	Cyanobacteria	Cyanobacteriia	Cyanobacteriales	Phormidiaceae	Phormidium
AB003168.1.1438	Not availabe	0.577465	71	III	Cyanobacteria	Cyanobacteriia	Phormidesmiales	Nodosilineaceae	Nodosilinea
AB012326.1.1457	Availabe	0.398593	853	I	Cyanobacteria	Cyanobacteriia	Cyanobacteriales	Microcystaceae	Mix
AB015062.1.1410	Availabe	0	3	III	Cyanobacteria	Cyanobacteriia	Phormidesmiales	Phormidesmiaceae	Mix
AB016520.1.1439	Availabe	0.0634921	126	IV/V	Cyanobacteria	Cyanobacteriia	Cyanobacteriales	Nostocaceae	Mix
AB039000.1.1440	Availabe	0	3	I	Cyanobacteria	Cyanobacteriia	Cyanobacteriales	Gloeocapsaceae	Mix
AB039001.1.1435	Availabe	0.0769231	13	III	Cyanobacteria	Cyanobacteriia	Cyanobacteriales	Cyanobacteriaceae	Geminocystis
AB039003.1.1440	Availabe	0.444444	9	IV/V	Cyanobacteria	Cyanobacteriia	Cyanobacteriales	Nostocaceae	Mix
AB039004.1.1445	Availabe	0	3	II	Cyanobacteria	Cyanobacteriia	Cyanobacteriales	Xenococcaceae	Mix
AB039005.1.1443	Availabe	0.228571	35	I	Cyanobacteria	Cyanobacteriia	Cyanobacteriales	Chroococcidiopsaceae	Mix
AB039006.1.1441	Availabe	0.285714	7	II	Cyanobacteria	Cyanobacteriia	Cyanobacteriales	Xenococcaceae	Mix
AB039008.1.1437	Availabe	0	11	II	Cyanobacteria	Cyanobacteriia	Cyanobacteriales	Xenococcaceae	Mix
AB039009.1.1445	Not availabe	0	7	II	Cyanobacteria	Cyanobacteriia	Cyanobacteriales	Xenococcaceae	Pleurocapsa
AB039010.1.1435	Availabe	0.411765	17	III	Cyanobacteria	Cyanobacteriia	Cyanobacteriales	Geitlerinemaceae	Mix
AB039011.1.1438	Availabe	0.28	25	III	Cyanobacteria	Cyanobacteriia	Phormidesmiales	Phormidesmiaceae	Mix
AB039014.1.1434	Availabe	0.346154	26	III	Cyanobacteria	Cyanobacteriia	Cyanobacteriales	Oscillatoriaceae	Mix
AB039015.1.1433	Not availabe	0	4	III	Cyanobacteria	Cyanobacteriia	Cyanobacteriales	Phormidiaceae	Trichodesmium
AB039016.1.1436	Availabe	0	4	III	Cyanobacteria	Cyanobacteriia	Pseudanabaenales	Pseudanabaenaceae	Mix
AB039017.1.1438	Availabe	0.219178	73	III	Cyanobacteria	Cyanobacteriia	Pseudanabaenales	Pseudanabaenaceae	Mix
AB039018.1.1439	Availabe	0.1	10	III	Cyanobacteria	Cyanobacteriia	Pseudanabaenales	Pseudanabaenaceae	Mix
AB039021.1.1435	Not availabe	0	6	III	Cyanobacteria	Cyanobacteriia	Cyanobacteriales	Coleofasciculaceae	Symploca
AB041936.1.1437	Availabe	0.09375	64	I	Cyanobacteria	Cyanobacteriia	Cyanobacteriales	Microcystaceae	Mix
AB045896.1.1368	Availabe	0.0378151	238	III	Cyanobacteria	Cyanobacteriia	Cyanobacteriales	Phormidiaceae	Planktothrix
AB045897.1.1361	Availabe	0.5	168	III	Cyanobacteria	Cyanobacteriia	Cyanobacteriales	Phormidiaceae	Tychonema
AB045907.1.1355	Not availabe	0.418919	74	III	Cyanobacteria	Cyanobacteriia	Cyanobacteriales	Phormidiaceae	Planktothrix
AB045953.1.1368	Availabe	0.592593	27	III	Cyanobacteria	Cyanobacteriia	Cyanobacteriales	Oscillatoriaceae	Mix
AB045961.1.1367	Not availabe	0.411765	17	III	Cyanobacteria	Cyanobacteriia	Cyanobacteriales	Oscillatoriaceae	Oscillatoria
AB045969.1.1370	Availabe	0	14	III	Cyanobacteria	Cyanobacteriia	Cyanobacteriales	Phormidiaceae	Planktothrix
AB058200.1.1229	Availabe	0	4	III	Cyanobacteria	Cyanobacteriia	Phormidesmiales	Phormidesmiaceae	Mix
AB058201.1.1252	Availabe	0.0555556	18	III	Cyanobacteria	Cyanobacteriia	Phormidesmiales	Phormidesmiaceae	Mix
AB058219.1.1256	Not availabe	0	4	III	Cyanobacteria	Cyanobacteriia	Phormidesmiales	Phormidesmiaceae	Phormidium
AB058224.1.1259	Not availabe	0	5	III	Cyanobacteria	Cyanobacteriia	Phormidesmiales	Nodosilineaceae	MBIC10086
AB058249.1.1252	Availabe	0.166667	48	III	Cyanobacteria	Cyanobacteriia	Cyanobacteriales	Cyanobacteriaceae	Mix
AB058267.1.1243	Availabe	0.4	10	III	Cyanobacteria	Cyanobacteriia	Phormidesmiales	Phormidesmiaceae	Mix
AB058298.1.1420	Availabe	0.125	16	I	Cyanobacteria	Cyanobacteriia	Thermosynechococcales	Acaryochloridaceae	Mix
AB067576.1.1461	Not availabe	0	5	I	Cyanobacteria	Cyanobacteriia	Cyanobacteriales	Microcystaceae	UCYN-C
AB074503.1.1441	Availabe	0.0673077	104	IV/V	Cyanobacteria	Cyanobacteriia	Cyanobacteriales	Nostocaceae	Mix
AB074504.1.1441	Availabe	0.02	50	IV/V	Cyanobacteria	Cyanobacteriia	Cyanobacteriales	Nostocaceae	Mix
AB074505.1.1444	Availabe	0	47	IV/V	Cyanobacteria	Cyanobacteriia	Cyanobacteriales	Nostocaceae	Mix
AB074508.1.1441	Availabe	0.260465	215	III	Cyanobacteria	Cyanobacteriia	Cyanobacteriales	Phormidiaceae	Mix
AB074509.1.1452	Availabe	0.681818	198	III	Cyanobacteria	Cyanobacteriia	Cyanobacteriales	Phormidiaceae	Mix
AB074510.1.1449	Not availabe	0.5	2	II	Cyanobacteria	Cyanobacteriia	Cyanobacteriales	Xenococcaceae	Pleurocapsa
AB074511.1.1443	Not availabe	0	4	II	Cyanobacteria	Cyanobacteriia	Cyanobacteriales	Xenococcaceae	Pleurocapsa
AB087403.1.1444	Not availabe	0	12	IV/V	Cyanobacteria	Cyanobacteriia	Cyanobacteriales	Nostocaceae	Nostoc
AB088375.1.1446	Availabe	0.213287	286	IV/V	Cyanobacteria	Cyanobacteriia	Cyanobacteriales	Nostocaceae	Nostoc
AB093483.1.1443	Not availabe	0.2	5	IV/V	Cyanobacteria	Cyanobacteriia	Cyanobacteriales	Nostocaceae	Scytonema
AB093486.1.1442	Not availabe	0	27	IV/V	Cyanobacteria	Cyanobacteriia	Cyanobacteriales	Nostocaceae	Tolypothrix
AB093487.1.1459	Availabe	0.699387	163	IV/V	Cyanobacteria	Cyanobacteriia	Cyanobacteriales	Nostocaceae	Mix
AB093488.1.1439	Availabe	0.204641	474	IV/V	Cyanobacteria	Cyanobacteriia	Cyanobacteriales	Nostocaceae	Mix
AB093489.1.1412	Availabe	0	8	IV/V	Cyanobacteria	Cyanobacteriia	Cyanobacteriales	Nostocaceae	Mix
AB115466.1.1359	Availabe	0.115108	278	IV/V	Cyanobacteria	Cyanobacteriia	Cyanobacteriales	Nostocaceae	Mix
AB115962.1.1446	Not availabe	0	1	I	Cyanobacteria	Cyanobacteriia	Cyanobacteriales	Chroococcidiopsaceae	Crinalium
AB115964.1.1446	Availabe	0.545455	22	I	Cyanobacteria	Cyanobacteriia	Cyanobacteriales	Chroococcidiopsaceae	Crinalium
AB115966.1.1444	Not availabe	0	2	III	Cyanobacteria	Cyanobacteriia	Leptolyngbyales	Leptolyngbyaceae	Arthronema
AB115967.1.1454	Availabe	0.153846	13	III	Cyanobacteria	Cyanobacteriia	Cyanobacteriales	Phormidiaceae	Mix
AB116658.1.1463	Availabe	0	7	I	Cyanobacteria	Cyanobacteriia	Cyanobacteriales	Microcystaceae	Mix
AB154314.1.1409	Availabe	0.595395	304	I	Cyanobacteria	Cyanobacteriia	Synechococcales	Cyanobiaceae	Mix
AB177177.1.1366	Not availabe	1	8	I	Cyanobacteria	Cyanobacteriia	Cyanobacteriales	Chroococcidiopsaceae	Uncultured
AB179514.1.1449	Not availabe	0.5	2	IV/V	Cyanobacteria	Cyanobacteriia	Cyanobacteriales	Nostocaceae	Aetokthonos
AB179527.1.1450	Not availabe	1	1	III	Cyanobacteria	Cyanobacteriia	Leptolyngbyales	Leptolyngbyaceae	MIZ36
AB183566.1.1257	Not availabe	0.333333	6	III	Cyanobacteria	Cyanobacteriia	Phormidesmiales	Nodosilineaceae	Nodosilinea
AB183568.1.1257	Not availabe	0.333333	3	III	Cyanobacteria	Cyanobacteriia	Phormidesmiales	Phormidesmiaceae	Phormidesmis
AB183569.1.1258	Not availabe	0.2	5	I	Cyanobacteria	Cyanobacteriia	Synechococcales	Cyanobiaceae	Mix
AB183570.1.1259	Not availabe	0	18	IV/V	Cyanobacteria	Cyanobacteriia	Cyanobacteriales	Nostocaceae	Mix
AB187507.1.1434	Availabe	0	4	IV/V	Cyanobacteria	Cyanobacteriia	Cyanobacteriales	Nostocaceae	Mix
AB187508.1.1430	Availabe	0.0645161	31	IV/V	Cyanobacteria	Cyanobacteriia	Cyanobacteriales	Nostocaceae	Nostoc
AB245144.1.1377	Availabe	0	15	IV/V	Cyanobacteria	Cyanobacteriia	Cyanobacteriales	Nostocaceae	Nostoc
AB275347.1.1304	Not availabe	0	1	IV/V	Cyanobacteria	Cyanobacteriia	Cyanobacteriales	Nostocaceae	Nostoc
AB275348.1.1313	Availabe	0.03125	32	I	Cyanobacteria	Cyanobacteriia	Synechococcales	Synechococcaceae	Mix
AB275351.1.1316	Not availabe	0	1	III	Cyanobacteria	Cyanobacteriia	Leptolyngbyales	Leptolyngbyaceae	CENA359
AB294942.1.1303	Not availabe	1	1	III	Cyanobacteria	Cyanobacteriia	Cyanobacteriales	Cyanobacteriaceae	Geminobacterium
AB298443.1.1475	Not availabe	0.96875	64	III	Cyanobacteria	Cyanobacteriia	Cyanobacteriales	Oscillatoriaceae	Oscillatoria
AB325536.1.1441	Availabe	0.134615	52	IV/V	Cyanobacteria	Cyanobacteriia	Cyanobacteriales	Nostocaceae	Calothrix
AB355032.1.1450	Availabe	0.142857	35	IV/V	Cyanobacteria	Cyanobacteriia	Cyanobacteriales	Nostocaceae	Nodularia
AB369016.1.1307	Not availabe	0.75	4	N.A.	Cyanobacteria	Cyanobacteriia	Cyanobacteriales	Uncultured	Mix
AB486181.1.1305	Not availabe	1	3	III	Cyanobacteria	Cyanobacteriia	Leptolyngbyales	Leptolyngbyaceae	Uncultured
AB486559.1.1325	Not availabe	1	1	III	Cyanobacteria	Cyanobacteriia	Leptolyngbyales	Leptolyngbyaceae	Uncultured
AB486736.1.1325	Not availabe	1	1	III	Cyanobacteria	Cyanobacteriia	Leptolyngbyales	Leptolyngbyaceae	Uncultured
AB486797.1.1338	Not availabe	1	1	I	Cyanobacteria	Cyanobacteriia	Thermosynechococcales	Thermosynechococcaceae	Cyanothece
AB486983.1.1334	Not availabe	0.333333	3	III	Cyanobacteria	Cyanobacteriia	Leptolyngbyales	Leptolyngbyaceae	Leptolyngbya
AB488091.1.1313	Not availabe	1	1	III	Cyanobacteria	Cyanobacteriia	Leptolyngbyales	Leptolyngbyaceae	YB-42
AB491710.1.1346	Not availabe	1	2	N.A.	Cyanobacteria	Cyanobacteriia	Eurycoccales	Uncultured	Uncultured
AB491711.1.1401	Not availabe	1	1	III	Cyanobacteria	Cyanobacteriia	Cyanobacteriales	Cyanobacteriaceae	Symphothece
AB510147.1.1463	Not availabe	0.548387	31	III	Cyanobacteria	Cyanobacteriia	Cyanobacteriales	Phormidiaceae	Cephalothrix
AB518478.1.1412	Availabe	0.181818	11	III	Cyanobacteria	Cyanobacteriia	Cyanobacteriales	Oscillatoriaceae	Mix
AB518480.1.1419	Not availabe	0.916667	12	N.A.	Cyanobacteria	Cyanobacteriia	Cyanobacteriales	Uncultured	Uncultured
AB519661.1.1413	Not availabe	1	1	III	Cyanobacteria	Cyanobacteriia	Leptolyngbyales	Leptolyngbyaceae	Phormidesmis
AB533810.1.1453	Not availabe	1	16	I	Cyanobacteria	Cyanobacteriia	Cyanobacteriales	Rubidibacteraceae	Uncultured
AB546729.1.1409	Availabe	0	13	I	Cyanobacteria	Cyanobacteriia	Cyanobacteriales	Microcystaceae	Mix
AB546860.1.1225	Not availabe	1	1	III	Cyanobacteria	Cyanobacteriia	Cyanobacteriales	Cyanobacteriaceae	Geminobacterium
AB551437.1.1303	Availabe	0.00970874	103	IV/V	Cyanobacteria	Cyanobacteriia	Cyanobacteriales	Nostocaceae	Mix
AB551466.1.1303	Not availabe	0.333333	30	IV/V	Cyanobacteria	Cyanobacteriia	Cyanobacteriales	Nostocaceae	Aphanizomenon
AB559009.1.1367	Not availabe	0.928571	14	III	Cyanobacteria	Cyanobacteriia	Leptolyngbyales	Leptolyngbyaceae	JSC-12
AB600404.1.1330	Not availabe	1	1	III	Cyanobacteria	Cyanobacteriia	Limnotrichales	Limnotrichaceae	Limnothrix
AB602500.1.1446	Not availabe	1	1	II	Cyanobacteria	Cyanobacteriia	Cyanobacteriales	Xenococcaceae	Chroococcidiopsis
AB602501.1.1445	Not availabe	1	1	II	Cyanobacteria	Cyanobacteriia	Cyanobacteriales	Xenococcaceae	Pleurocapsa
AB608023.1.1318	Not availabe	0	29	IV/V	Cyanobacteria	Cyanobacteriia	Cyanobacteriales	Nostocaceae	Mix
AB614538.1.1416	Not availabe	1	1	III	Cyanobacteria	Cyanobacteriia	Cyanobacteriales	Paraspirulinaceae	Spirulina
AB614556.1.1450	Not availabe	1	1	N.A.	Cyanobacteria	Cyanobacteriia	Cyanobacteriales	Uncultured	Uncultured
AB623218.1.1432	Not availabe	0.666667	3	II	Cyanobacteria	Cyanobacteriia	Cyanobacteriales	Xenococcaceae	Pleurocapsa
AB623219.1.1403	Not availabe	0	1	II	Cyanobacteria	Cyanobacteriia	Cyanobacteriales	Xenococcaceae	Pleurocapsa
AB630384.1.1413	Not availabe	0.75	20	III	Cyanobacteria	Cyanobacteriia	Leptolyngbyales	Leptolyngbyaceae	Phormidium
AB630385.1.1412	Availabe	0.510638	47	N.A.	Cyanobacteria	Cyanobacteriia	Leptolyngbyales	Mix	Mix
AB630386.1.1412	Not availabe	1	1	III	Cyanobacteria	Cyanobacteriia	Cyanobacteriales	Phormidiaceae	Uncultured
AB630387.1.1410	Availabe	1	15	III	Cyanobacteria	Cyanobacteriia	Leptolyngbyales	Leptolyngbyaceae	Mix
AB630389.1.1411	Availabe	0.264706	34	IV/V	Cyanobacteria	Cyanobacteriia	Cyanobacteriales	Nostocaceae	Nostoc
AB630390.1.1409	Not availabe	0.7	20	III	Cyanobacteria	Cyanobacteriia	Leptolyngbyales	Leptolyngbyaceae	Leptolyngbya
AB630391.1.1408	Not availabe	1	3	III	Cyanobacteria	Cyanobacteriia	Pseudanabaenales	Pseudanabaenaceae	Synechococcus
AB630682.1.1386	Not availabe	1	1	I	Cyanobacteria	Cyanobacteriia	Gloeobacterales	Gloeobacteraceae	Gloeobacter
AB630683.1.1418	Not availabe	0	2	N.A.	Cyanobacteria	Cyanobacteriia	RD017	Uncultured	NA
AB630686.1.1411	Availabe	0.942029	69	I	Cyanobacteria	Cyanobacteriia	Cyanobacteriales	Chroococcidiopsaceae	Aliterella
AB637339.1.1451	Not availabe	1	3	I	Cyanobacteria	Cyanobacteriia	Cyanobacteriales	Chroococcidiopsaceae	Uncultured
AB668059.1.1448	Availabe	0.724138	58	III	Cyanobacteria	Cyanobacteriia	Leptolyngbyales	Leptolyngbyaceae	Geitlerinema
AB672124.1.1411	Availabe	0.0714286	14	IV/V	Cyanobacteria	Cyanobacteriia	Cyanobacteriales	Nostocaceae	Mix
AB685763.1.1338	Availabe	0.222222	9	III	Cyanobacteria	Cyanobacteriia	Cyanobacteriales	Phormidiaceae	Mix
AB690735.1.1274	Not availabe	1	2	III	Cyanobacteria	Cyanobacteriia	Leptolyngbyales	Leptolyngbyaceae	CENA359
AB694929.1.1418	Availabe	0.101449	69	IV/V	Cyanobacteria	Cyanobacteriia	Cyanobacteriales	Nostocaceae	Mastigocladopsis
AB694931.1.1446	Availabe	0.02	50	IV/V	Cyanobacteria	Cyanobacteriia	Cyanobacteriales	Nostocaceae	Mix
AB694932.1.1457	Availabe	0	7	III	Cyanobacteria	Cyanobacteriia	Leptolyngbyales	Leptolyngbyaceae	Mix
AB696058.1.1410	Not availabe	0.962963	27	N.A.	Cyanobacteria	Cyanobacteriia	Cyanobacteriales	Uncultured	Uncultured
AB696285.1.1432	Availabe	0.6	15	I	Cyanobacteria	Cyanobacteriia	Cyanobacteriales	Chroococcidiopsaceae	Aliterella
AB696294.1.1431	Not availabe	1	2	III	Cyanobacteria	Cyanobacteriia	Cyanobacteriales	Phormidiaceae	Planktothrix
AB696313.1.1429	Not availabe	0.666667	6	III	Cyanobacteria	Cyanobacteriia	Cyanobacteriales	Coleofasciculaceae	Symplocastrum
AB696378.1.1343	Availabe	0.676471	34	N.A.	Cyanobacteria	Cyanobacteriia	Mix	Mix	Mix
AB696385.1.1339	Not availabe	0	1	N.A.	Cyanobacteria	Cyanobacteriia	RD017	Uncultured	NA
AB696397.1.1333	Not availabe	0.5	2	N.A.	Cyanobacteria	Cyanobacteriia	Oxyphotobacteria Incertae Sedis	Unknown Family	Leptolyngbya
AB723719.1.1343	Not availabe	0.740741	27	III	Cyanobacteria	Cyanobacteriia	Cyanobacteriales	Prochloraceae	Prochloron
AB757741.1.1454	Not availabe	0.5	2	I	Cyanobacteria	Cyanobacteriia	Eurycoccales	Leptococcaceae	Leptococcus
AB757744.1.1451	Not availabe	1	2	N.A.	Cyanobacteria	Cyanobacteriia	Eurycoccales	Uncultured	Uncultured
AB759682.1.1461	Not availabe	1	4	II	Cyanobacteria	Cyanobacteriia	Cyanobacteriales	Xenococcaceae	Uncultured
AB774154.1.1467	Availabe	0	5	I	Cyanobacteria	Cyanobacteriia	Cyanobacteriales	Microcystaceae	Mix
AB778292.1.1330	Availabe	0.62963	27	I	Cyanobacteria	Cyanobacteriia	Cyanobacteriales	Microcystaceae	Atelocyanobacterium
AB857842.1.1873	Availabe	0.181818	55	III	Cyanobacteria	Cyanobacteriia	Cyanobacteriales	Phormidiaceae	Mix
AB862889.1.1479	Not availabe	1	7	III	Cyanobacteria	Cyanobacteriia	Cyanobacteriales	Coleofasciculaceae	Wilmottia
AB862898.1.1448	Not availabe	0.875	8	III	Cyanobacteria	Cyanobacteriia	Leptolyngbyales	Leptolyngbyaceae	Leptolyngbya
AB862910.1.1358	Not availabe	1	1	III	Cyanobacteria	Cyanobacteriia	Pseudanabaenales	Pseudanabaenaceae	Uncultured
AB862911.1.1374	Not availabe	0.571429	7	III	Cyanobacteria	Cyanobacteriia	Pseudanabaenales	Pseudanabaenaceae	Pseudanabaena
AB862927.1.1351	Not availabe	1	2	III	Cyanobacteria	Cyanobacteriia	Leptolyngbyales	Leptolyngbyaceae	Mix
AB862932.1.1447	Not availabe	1	1	III	Cyanobacteria	Cyanobacteriia	Leptolyngbyales	Leptolyngbyaceae	Leptolyngbya
AB862938.1.1352	Not availabe	1	1	III	Cyanobacteria	Cyanobacteriia	Leptolyngbyales	Leptolyngbyaceae	Phormidesmis
AB863115.1.1212	Not availabe	1	4	III	Cyanobacteria	Cyanobacteriia	Cyanobacteriales	Oscillatoriaceae	Uncultured
AB863120.1.1201	Not availabe	0.333333	3	III	Cyanobacteria	Cyanobacteriia	Phormidesmiales	Phormidesmiaceae	Acrophormium
AB863127.1.1201	Not availabe	0.16129	31	III	Cyanobacteria	Cyanobacteriia	Cyanobacteriales	Phormidiaceae	Trichodesmium
AB863128.1.1210	Not availabe	0	1	III	Cyanobacteria	Cyanobacteriia	Cyanobacteriales	Oscillatoriaceae	Phormidium
AB863130.1.1203	Not availabe	0.0833333	24	III	Cyanobacteria	Cyanobacteriia	Cyanobacteriales	Coleofasciculaceae	Caldora
AB863134.1.1208	Not availabe	0	1	III	Cyanobacteria	Cyanobacteriia	Cyanobacteriales	Phormidiaceae	Trichodesmium
AB873003.1.1364	Not availabe	0.757576	33	III	Cyanobacteria	Cyanobacteriia	Cyanobacteriales	Paraspirulinaceae	Halospirulina
AB874557.1.1458	Availabe	0.0689655	29	I	Cyanobacteria	Cyanobacteriia	Gloeobacterales	Gloeobacteraceae	Gloeobacter
AB900932.1.1479	Not availabe	1	4	I	Cyanobacteria	Cyanobacteriia	Synechococcales	Cyanobiaceae	Synechococcus
AB930586.1.1408	Not availabe	0.921569	51	I	Cyanobacteria	Cyanobacteriia	Synechococcales	Cyanobiaceae	Mix
AB930608.1.1409	Not availabe	1	4	I	Cyanobacteria	Cyanobacteriia	Synechococcales	Cyanobiaceae	Cyanobium
AB930772.1.1408	Availabe	0.666667	24	I	Cyanobacteria	Cyanobacteriia	Synechococcales	Cyanobiaceae	Mix
AB935790.1.1386	Availabe	0.123077	65	IV/V	Cyanobacteria	Cyanobacteriia	Cyanobacteriales	Nostocaceae	Mix
AB935839.1.1389	Not availabe	1	1	I	Cyanobacteria	Cyanobacteriia	Synechococcales	Prochlorotrichaceae	Prochlorothrix
AB935892.1.1387	Not availabe	1	1	I	Cyanobacteria	Cyanobacteriia	Synechococcales	Cyanobiaceae	Cyanobium
AB935917.1.1387	Availabe	1	2	IV/V	Cyanobacteria	Cyanobacteriia	Cyanobacteriales	Nostocaceae	Mix
AB974164.1.1395	Not availabe	1	1	I	Cyanobacteria	Cyanobacteriia	Synechococcales	Cyanobiaceae	Synechococcus
AB986247.1.1447	Not availabe	0.195402	87	IV/V	Cyanobacteria	Cyanobacteriia	Cyanobacteriales	Nostocaceae	Nostoc
ABRS01000062.60746.62213	Availabe	0.988051	4017	III	Cyanobacteria	Cyanobacteriia	Cyanobacteriales	Coleofasciculaceae	Coleofasciculus
AEPQ01000257.114.1582	Availabe	0.0804598	87	III	Cyanobacteria	Cyanobacteriia	Cyanobacteriales	Coleofasciculaceae	Moorea
AF076157.1.1378	Not availabe	0.6	10	III	Cyanobacteria	Cyanobacteriia	Phormidesmiales	Phormidesmiaceae	Phormidesmis
AF076159.1.1459	Availabe	0.625	8	III	Cyanobacteria	Cyanobacteriia	Leptolyngbyales	Leptolyngbyaceae	Mix
AF076160.1.1458	Not availabe	1	1	III	Cyanobacteria	Cyanobacteriia	Leptolyngbyales	Leptolyngbyaceae	Phormidesmis
AF076161.1.1458	Not availabe	1	2	III	Cyanobacteria	Cyanobacteriia	Leptolyngbyales	Leptolyngbyaceae	LB3-76
AF076162.1.1451	Not availabe	1	2	III	Cyanobacteria	Cyanobacteriia	Leptolyngbyales	Leptolyngbyaceae	Chamaesiphon
AF091109.1.1411	Not availabe	0.166667	6	III	Cyanobacteria	Cyanobacteriia	Cyanobacteriales	Paraspirulinaceae	Spirulina
AF091110.1.1410	Not availabe	0.25	4	III	Cyanobacteria	Cyanobacteriia	Phormidesmiales	Phormidesmiaceae	Phormidesmis
AF091150.1.1489	Availabe	0.0909091	55	IV/V	Cyanobacteria	Cyanobacteriia	Cyanobacteriales	Nostocaceae	Mix
AF098370.1.1444	Availabe	0.1	10	I	Cyanobacteria	Cyanobacteriia	Synechococcales	Cyanobiaceae	Mix
AF132772.1.1412	Availabe	0.235294	68	I	Cyanobacteria	Cyanobacteriia	Thermosynechococcales	Thermosynechococcaceae	Mix
AF132773.1.1409	Availabe	0.75	16	N.A.	Cyanobacteria	Cyanobacteriia	Eurycoccales	Eurycoccales Incertae Sedis	Mix
AF132774.1.1395	Availabe	0.526316	19	I	Cyanobacteria	Cyanobacteriia	Eurycoccales	Leptococcaceae	Leptococcus
AF132781.1.1412	Availabe	0.416667	12	IV/V	Cyanobacteria	Cyanobacteriia	Cyanobacteriales	Nostocaceae	Mix
AF132782.1.1409	Availabe	0.130435	23	III	Cyanobacteria	Cyanobacteriia	Cyanobacteriales	Cyanobacteriaceae	Cyanobacterium
AF132783.1.1408	Availabe	0.666667	12	II	Cyanobacteria	Cyanobacteriia	Cyanobacteriales	Xenococcaceae	Xenococcus
AF132792.1.1410	Availabe	0.125	8	I	Cyanobacteria	Cyanobacteriia	Synechococcales	Prochlorotrichaceae	Mix
AF132932.1.1413	Availabe	0	7	I	Cyanobacteria	Cyanobacteriia	Cyanobacteriales	Microcystaceae	Mix
AF170756.1.1407	Not availabe	0	1	III	Cyanobacteria	Cyanobacteriia	Phormidesmiales	Phormidesmiaceae	Phormidesmis
AF170757.1.1389	Not availabe	0	1	III	Cyanobacteria	Cyanobacteriia	Phormidesmiales	Phormidesmiaceae	Phormidesmis
AF212922.1.1459	Availabe	0.234043	47	III	Cyanobacteria	Cyanobacteriia	Limnotrichales	Limnotrichaceae	Limnothrix
AF216946.1.1406	Not availabe	0.5	2	IV/V	Cyanobacteria	Cyanobacteriia	Cyanobacteriales	Nostocaceae	Synechococcus
AF218374.1.1394	Not availabe	0.185185	27	III	Cyanobacteria	Cyanobacteriia	Cyanobacteriales	Coleofasciculaceae	Wilmottia
AF218375.1.1353	Not availabe	0.181818	11	III	Cyanobacteria	Cyanobacteriia	Cyanobacteriales	Oscillatoriaceae	Oscillatoria
AF218376.1.1396	Availabe	0.0192308	52	III	Cyanobacteria	Cyanobacteriia	Cyanobacteriales	Geitlerinemaceae	Geitlerinema
AF247586.1.1450	Not availabe	0.13253	83	IV/V	Cyanobacteria	Cyanobacteriia	Cyanobacteriales	Nostocaceae	Dolichospermum
AF247595.1.1396	Availabe	0.04	25	IV/V	Cyanobacteria	Cyanobacteriia	Cyanobacteriales	Nostocaceae	Mix
AF247597.1.1415	Availabe	0	51	IV/V	Cyanobacteria	Cyanobacteriia	Cyanobacteriales	Nostocaceae	Mix
AF268018.1.1410	Not availabe	0	1	IV/V	Cyanobacteria	Cyanobacteriia	Cyanobacteriales	Nostocaceae	Nodularia
AF268020.1.1441	Not availabe	0.0833333	12	IV/V	Cyanobacteria	Cyanobacteriia	Cyanobacteriales	Nostocaceae	Nodularia
AF296872.1.1442	Availabe	0.877193	57	I	Cyanobacteria	Cyanobacteriia	Cyanobacteriales	Rubidibacteraceae	Mix
AF296873.1.1446	Availabe	0.222222	9	I	Cyanobacteria	Cyanobacteriia	Cyanobacteriales	Microcystaceae	Mix
AF317629.1.1369	Availabe	0	6	IV/V	Cyanobacteria	Cyanobacteriia	Cyanobacteriales	Nostocaceae	Mix
AF317630.1.1369	Not availabe	0.125	16	IV/V	Cyanobacteria	Cyanobacteriia	Cyanobacteriales	Nostocaceae	Nostoc
AF317632.1.1364	Availabe	0.0652174	46	IV/V	Cyanobacteria	Cyanobacteriia	Cyanobacteriales	Nostocaceae	Mix
AF320093.1.1350	Not availabe	0	2	III	Cyanobacteria	Cyanobacteriia	Phormidesmiales	Nodosilineaceae	Halomicronema
AF329394.1.1461	Availabe	0.285714	7	III	Cyanobacteria	Cyanobacteriia	Cyanobacteriales	Paraspirulinaceae	Mix
AF420444.1.1259	Not availabe	0.5	22	III	Cyanobacteria	Cyanobacteriia	Cyanobacteriales	Desertifilaceae	Hormoscilla
AF420445.1.1260	Not availabe	0.0434783	23	III	Cyanobacteria	Cyanobacteriia	Cyanobacteriales	Desertifilaceae	Hormoscilla
AF425995.1.1427	Not availabe	0	2	IV/V	Cyanobacteria	Cyanobacteriia	Cyanobacteriales	Nostocaceae	Mix
AF445667.1.1446	Not availabe	1	3	III	Cyanobacteria	Cyanobacteriia	Pseudanabaenales	Pseudanabaenaceae	Uncultured
AF445678.1.1448	Not availabe	0.428571	7	III	Cyanobacteria	Cyanobacteriia	Cyanobacteriales	Paraspirulinaceae	Spirulina
AF445719.1.1442	Not availabe	1	1	III	Cyanobacteria	Cyanobacteriia	Cyanobacteriales	Geitlerinemaceae	Geitlerinema
AF448073.1.1427	Availabe	0.0689655	29	III	Cyanobacteria	Cyanobacteriia	Cyanobacteriales	Cyanobacteriaceae	Mix
AF448074.1.1423	Not availabe	0	1	III	Cyanobacteria	Cyanobacteriia	Cyanobacteriales	Cyanobacteriaceae	Symphothece
AF448078.1.1392	Availabe	0	4	N.A.	Cyanobacteria	Cyanobacteriia	Eurycoccales	Mix	Mix
AF448079.1.1421	Not availabe	0	1	I	Cyanobacteria	Cyanobacteriia	Thermosynechococcales	Thermosynechococcaceae	Synechococcus
AF448080.1.1417	Availabe	0.705882	17	III	Cyanobacteria	Cyanobacteriia	Pseudanabaenales	Pseudanabaenaceae	Synechococcus
AF448081.1.1423	Availabe	0	4	I	Cyanobacteria	Cyanobacteriia	Thermosynechococcales	Thermosynechococcaceae	Mix
AF473936.1.1395	Not availabe	0.869565	23	III	Cyanobacteria	Cyanobacteriia	Cyanobacteriales	Desertifilaceae	Roseofilum
AF474001.1.1406	Not availabe	0.285714	7	III	Cyanobacteria	Cyanobacteriia	Cyanobacteriales	Geitlerinemaceae	Geitlerinema
AF505960.1.1447	Availabe	0.5	22	I	Cyanobacteria	Cyanobacteriia	Eurycoccales	Leptococcaceae	Mix
AF506237.1.1348	Not availabe	0.5	2	IV/V	Cyanobacteria	Cyanobacteriia	Cyanobacteriales	Nostocaceae	Calothrix
AJ000710.1.1399	Not availabe	0.8	35	I	Cyanobacteria	Cyanobacteriia	Cyanobacteriales	Rubidibacteraceae	Dactylococcopsis
AJ000711.1.1424	Availabe	0.848485	66	I	Cyanobacteria	Cyanobacteriia	Cyanobacteriales	Rubidibacteraceae	Dactylococcopsis
AJ000724.1.1466	Not availabe	0	2	I	Cyanobacteria	Cyanobacteriia	Cyanobacteriales	Rubidibacteraceae	Rubidibacter
AJ007374.17.1479	Not availabe	1	2	N.A.	Cyanobacteria	Cyanobacteriia	Oxyphotobacteria Incertae Sedis	Unknown Family	Uncultured
AJ007864.1.1409	Not availabe	1	5	I	Cyanobacteria	Cyanobacteriia	Synechococcales	Prochlorotrichaceae	Prochlorothrix
AJ133106.1.1410	Not availabe	0.2	5	III	Cyanobacteria	Cyanobacteriia	Phormidesmiales	Nodosilineaceae	Nodosilinea
AJ133161.1.1444	Not availabe	0.2	5	IV/V	Cyanobacteria	Cyanobacteriia	Cyanobacteriales	Nostocaceae	Mix
AJ133164.1.1441	Not availabe	0	3	IV/V	Cyanobacteria	Cyanobacteriia	Cyanobacteriales	Nostocaceae	Calothrix
AJ293110.1.1465	Availabe	0.15	20	IV/V	Cyanobacteria	Cyanobacteriia	Cyanobacteriales	Nostocaceae	Mix
AJ344552.1.1452	Not availabe	0.428571	7	I	Cyanobacteria	Cyanobacteriia	Cyanobacteriales	Chroococcidiopsaceae	Chroococcidiopsis
AJ344553.1.1470	Not availabe	0	1	I	Cyanobacteria	Cyanobacteriia	Cyanobacteriales	Chroococcidiopsaceae	Chroococcidiopsis
AJ344556.1.1464	Not availabe	0	2	II	Cyanobacteria	Cyanobacteriia	Cyanobacteriales	Xenococcaceae	Pleurocapsa
AJ344559.1.1458	Not availabe	0	1	II	Cyanobacteria	Cyanobacteriia	Cyanobacteriales	Xenococcaceae	Pleurocapsa
AJ344560.1.1482	Not availabe	0	5	IV/V	Cyanobacteria	Cyanobacteriia	Cyanobacteriales	Nostocaceae	Fischerella
AJ344562.1.1465	Not availabe	0	2	II	Cyanobacteria	Cyanobacteriia	Cyanobacteriales	Xenococcaceae	Pleurocapsa
AJ344564.1.1475	Not availabe	0.4	5	II	Cyanobacteria	Cyanobacteriia	Cyanobacteriales	Xenococcaceae	Pleurocapsa
AJ347056.1.1372	Not availabe	0.875	16	I	Cyanobacteria	Cyanobacteriia	Synechococcales	Cyanobiaceae	[Synechococcus]
AJ488603.1.1215	Not availabe	0	4	IV/V	Cyanobacteria	Cyanobacteriia	Cyanobacteriales	Nostocaceae	Nostoc
AJ544078.1.1364	Not availabe	0	1	IV/V	Cyanobacteria	Cyanobacteriia	Cyanobacteriales	Nostocaceae	Fischerella
AJ544079.1.1239	Availabe	0	5	IV/V	Cyanobacteria	Cyanobacteriia	Cyanobacteriales	Nostocaceae	Mix
AJ544082.1.1352	Not availabe	0	26	IV/V	Cyanobacteria	Cyanobacteriia	Cyanobacteriales	Nostocaceae	Stigonema
AJ544083.1.1362	Not availabe	0	2	IV/V	Cyanobacteria	Cyanobacteriia	Cyanobacteriales	Nostocaceae	Mastigocladopsis
AJ544085.1.1360	Not availabe	0.5	4	IV/V	Cyanobacteria	Cyanobacteriia	Cyanobacteriales	Nostocaceae	Iphinoe
AJ544086.1.1347	Not availabe	0	1	IV/V	Cyanobacteria	Cyanobacteriia	Cyanobacteriales	Nostocaceae	Fischerella
AJ630426.1.1418	Availabe	0.04	50	IV/V	Cyanobacteria	Cyanobacteriia	Cyanobacteriales	Nostocaceae	Mix
AJ630454.1.1463	Availabe	0	22	IV/V	Cyanobacteria	Cyanobacteriia	Cyanobacteriales	Nostocaceae	Mix
AJ630455.1.1460	Not availabe	0	3	IV/V	Cyanobacteria	Cyanobacteriia	Cyanobacteriales	Nostocaceae	Nostoc
AJ630456.1.1462	Availabe	0.025	40	IV/V	Cyanobacteria	Cyanobacteriia	Cyanobacteriales	Nostocaceae	Mix
AJ630647.1.1395	Not availabe	0.181818	11	III	Cyanobacteria	Cyanobacteriia	Cyanobacteriales	Phormidiaceae	Phormidium
AJ630648.1.1391	Not availabe	0	2	I	Cyanobacteria	Cyanobacteriia	Thermosynechococcales	Thermosynechococcaceae	Synechococcus
AJ635436.1.1473	Availabe	0	11	III	Cyanobacteria	Cyanobacteriia	Cyanobacteriales	Paraspirulinaceae	Mix
AJ639892.1.1473	Not availabe	0	4	III	Cyanobacteria	Cyanobacteriia	Phormidesmiales	Nodosilineaceae	Nodosilinea
AJ781039.1.1475	Not availabe	0.6	15	I	Cyanobacteria	Cyanobacteriia	Cyanobacteriales	Microcystaceae	Snowella
AJ781043.1.1456	Not availabe	0.6	5	I	Cyanobacteria	Cyanobacteriia	Cyanobacteriales	Microcystaceae	Snowella
AJ781044.1.1475	Not availabe	0	2	I	Cyanobacteria	Cyanobacteriia	Cyanobacteriales	Microcystaceae	Merismopedia
AJUB01000005.244237.245608	Not availabe	0	3	III	Cyanobacteria	Cyanobacteriia	Leptolyngbyales	Leptolyngbyaceae	JSC-12
ALVT01000001.1843721.1845190	Availabe	0	2	IV/V	Cyanobacteria	Cyanobacteriia	Cyanobacteriales	Nostocaceae	Mix
ALVV02000014.86761.88233	Availabe	0.25	4	III	Cyanobacteria	Cyanobacteriia	Phormidesmiales	Nodosilineaceae	Mix
ALWA01000027.39328.40796	Not availabe	0.142857	7	IV/V	Cyanobacteria	Cyanobacteriia	Cyanobacteriales	Nostocaceae	Chlorogloeopsis
ALWD01000061.2313.3781	Availabe	0.293103	58	IV/V	Cyanobacteria	Cyanobacteriia	Cyanobacteriales	Nostocaceae	Scytonema
AM084273.1.1445	Availabe	0.227273	66	I	Cyanobacteria	Cyanobacteriia	Synechococcales	Cyanobiaceae	Mix
AM230665.1.1420	Not availabe	0.142857	14	IV/V	Cyanobacteria	Cyanobacteriia	Cyanobacteriales	Nostocaceae	Rivularia
AM230668.1.1377	Not availabe	0	6	IV/V	Cyanobacteria	Cyanobacteriia	Cyanobacteriales	Nostocaceae	Tolypothrix
AM230677.1.1465	Availabe	0	10	IV/V	Cyanobacteria	Cyanobacteriia	Cyanobacteriales	Nostocaceae	Mix
AM230678.1.1429	Not availabe	0	1	IV/V	Cyanobacteria	Cyanobacteriia	Cyanobacteriales	Nostocaceae	Calothrix
AM230679.1.1416	Not availabe	0	5	IV/V	Cyanobacteria	Cyanobacteriia	Cyanobacteriales	Nostocaceae	Calothrix
AM230684.1.1429	Not availabe	0	1	IV/V	Cyanobacteria	Cyanobacteriia	Cyanobacteriales	Nostocaceae	Calothrix
AM230685.1.1406	Not availabe	0	1	IV/V	Cyanobacteria	Cyanobacteriia	Cyanobacteriales	Nostocaceae	Richelia
AM230686.1.1444	Availabe	0.05	20	IV/V	Cyanobacteria	Cyanobacteriia	Cyanobacteriales	Nostocaceae	Calothrix
AM230702.1.1430	Not availabe	0	3	IV/V	Cyanobacteria	Cyanobacteriia	Cyanobacteriales	Nostocaceae	Anabaena
AM230703.1.1469	Not availabe	0	4	IV/V	Cyanobacteria	Cyanobacteriia	Cyanobacteriales	Nostocaceae	Gloeotrichia
AM710384.1.1465	Not availabe	0	1	I	Cyanobacteria	Cyanobacteriia	Cyanobacteriales	Microcystaceae	Chalicogloea
AM710385.1.1459	Not availabe	0	8	I	Cyanobacteria	Cyanobacteriia	Cyanobacteriales	Gloeocapsaceae	Gloeocapsa
AM710386.1.1460	Not availabe	0	1	I	Cyanobacteria	Cyanobacteriia	Thermosynechococcales	Thermosynechococcaceae	Cyanothece
AM710387.1.1462	Not availabe	0	4	I	Cyanobacteria	Cyanobacteriia	Thermosynechococcales	Thermosynechococcaceae	Cyanothece
AM710388.1.1466	Not availabe	0	2	I	Cyanobacteria	Cyanobacteriia	Cyanobacteriales	Microcystaceae	Microcystis
AM711522.1.1465	Not availabe	0	6	IV/V	Cyanobacteria	Cyanobacteriia	Cyanobacteriales	Nostocaceae	Mix
AM711544.1.1461	Not availabe	0	1	IV/V	Cyanobacteria	Cyanobacteriia	Cyanobacteriales	Nostocaceae	Nostoc
AM711547.1.1459	Not availabe	0	5	IV/V	Cyanobacteria	Cyanobacteriia	Cyanobacteriales	Nostocaceae	Nostoc
AM711548.1.1461	Not availabe	0	1	IV/V	Cyanobacteria	Cyanobacteriia	Cyanobacteriales	Nostocaceae	Nostoc
AM746687.1.1445	Not availabe	1	1	I	Cyanobacteria	Cyanobacteriia	Cyanobacteriales	Chroococcidiopsaceae	Uncultured
ANFJ01000002.2311971.2313437	Availabe	0	5	IV/V	Cyanobacteria	Cyanobacteriia	Cyanobacteriales	Nostocaceae	Mix
AP017308.1246715.1248198	Availabe	0	4	III	Cyanobacteria	Cyanobacteriia	Leptolyngbyales	Leptolyngbyaceae	Mix
AP018198.14188.15678	Availabe	1	30	IV/V	Cyanobacteria	Cyanobacteriia	Cyanobacteriales	Nostocaceae	Uncultured
AP018254.1201814.1203297	Availabe	0.571429	7	IV/V	Cyanobacteria	Cyanobacteriia	Cyanobacteriales	Nostocaceae	Mix
AP018255.11046998.11048483	Availabe	0.0625	16	IV/V	Cyanobacteria	Cyanobacteriia	Cyanobacteriales	Nostocaceae	Mix
AP018280.1240017.1241501	Not availabe	0	4	IV/V	Cyanobacteria	Cyanobacteriia	Cyanobacteriales	Nostocaceae	Calothrix
AP018281.1931833.1933317	Availabe	0.2	5	II	Cyanobacteria	Cyanobacteriia	Cyanobacteriales	Xenococcaceae	Mix
AP018288.4392010.4393496	Availabe	0	20	IV/V	Cyanobacteria	Cyanobacteriia	Cyanobacteriales	Nostocaceae	Mix
ARCP01000020.75128.76596	Not availabe	0.967391	92	III	Cyanobacteria	Cyanobacteriia	Cyanobacteriales	Paraspirulinaceae	ESFC-1
ASSJ01000063.3865.5234	Availabe	0	3	I	Cyanobacteria	Cyanobacteriia	Cyanobacteriales	Rubidibacteraceae	Mix
AY032932.1.1474	Not availabe	0	5	III	Cyanobacteria	Cyanobacteriia	Cyanobacteriales	Coleofasciculaceae	Caldora
AY039703.1.1412	Not availabe	0	1	IV/V	Cyanobacteria	Cyanobacteriia	Cyanobacteriales	Nostocaceae	Fischerella
AY135675.1.1413	Not availabe	0.981132	53	I	Cyanobacteria	Cyanobacteriia	Synechococcales	Cyanobiaceae	Synechococcus
AY151723.1.1396	Not availabe	0.615385	26	III	Cyanobacteria	Cyanobacteriia	Cyanobacteriales	Cyanobacteriaceae	Geitlerinema
AY151724.1.1395	Not availabe	1	1	III	Cyanobacteria	Cyanobacteriia	Leptolyngbyales	Leptolyngbyaceae	Leptolyngbya
AY151725.1.1397	Not availabe	1	1	III	Cyanobacteria	Cyanobacteriia	Pseudanabaenales	Pseudanabaenaceae	Synechococcus
AY151727.1.1398	Not availabe	1	1	III	Cyanobacteria	Cyanobacteriia	Leptolyngbyales	Leptolyngbyaceae	Phormidium
AY151729.1.1399	Not availabe	1	1	III	Cyanobacteria	Cyanobacteriia	Leptolyngbyales	Leptolyngbyaceae	Fr127
AY151730.1.1399	Not availabe	0.571429	7	III	Cyanobacteria	Cyanobacteriia	Leptolyngbyales	Leptolyngbyaceae	Mix
AY151731.1.1401	Not availabe	1	2	N.A.	Cyanobacteria	Cyanobacteriia	Cyanobacteriales	Cyanobacteriales Incertae Sedis	Uncultured
AY151732.1.1395	Not availabe	1	1	III	Cyanobacteria	Cyanobacteriia	Pseudanabaenales	Pseudanabaenaceae	Synechococcus
AY151733.1.1402	Not availabe	1	1	III	Cyanobacteria	Cyanobacteriia	Leptolyngbyales	Leptolyngbyaceae	Phormidium
AY151734.1.1398	Not availabe	1	1	IV/V	Cyanobacteria	Cyanobacteriia	Cyanobacteriales	Nostocaceae	Nostoc
AY168749.1.1462	Not availabe	1	2	III	Cyanobacteria	Cyanobacteriia	Cyanobacteriales	Phormidiaceae	Uncultured
AY170472.1.1409	Availabe	0.708333	24	N.A.	Cyanobacteria	Cyanobacteriia	Mix	Mix	Mix
AY218831.1.1457	Not availabe	0	2	IV/V	Cyanobacteria	Cyanobacteriia	Cyanobacteriales	Nostocaceae	Cylindrospermum
AY218833.1.1370	Not availabe	0	1	IV/V	Cyanobacteria	Cyanobacteriia	Cyanobacteriales	Nostocaceae	Nostoc
AY344430.1.1452	Not availabe	1	1	III	Cyanobacteria	Cyanobacteriia	Phormidesmiales	Nodosilineaceae	Uncultured
AY354194.1.1352	Availabe	0	66	IV/V	Cyanobacteria	Cyanobacteriia	Cyanobacteriales	Nostocaceae	Mix
AY380791.1.1240	Availabe	0.230769	26	I	Cyanobacteria	Cyanobacteriia	Cyanobacteriales	Chroococcidiopsaceae	Mix
AY425770.1.1410	Not availabe	1	1	IV/V	Cyanobacteria	Cyanobacteriia	Cyanobacteriales	Nostocaceae	Scytonema
AY493573.1.1464	Not availabe	0.5	6	III	Cyanobacteria	Cyanobacteriia	Leptolyngbyales	Leptolyngbyaceae	Leptolyngbya
AY493578.1.1464	Availabe	0.368421	19	III	Cyanobacteria	Cyanobacteriia	Leptolyngbyales	Leptolyngbyaceae	Mix
AY493582.1.1467	Not availabe	0.5	14	III	Cyanobacteria	Cyanobacteriia	Leptolyngbyales	Leptolyngbyaceae	Phormidesmis
AY493583.1.1463	Not availabe	0	3	III	Cyanobacteria	Cyanobacteriia	Leptolyngbyales	Leptolyngbyaceae	Leptolyngbya
AY493587.1.1466	Not availabe	0.181818	11	III	Cyanobacteria	Cyanobacteriia	Phormidesmiales	Phormidesmiaceae	Phormidesmis
AY493599.1.1461	Not availabe	0	1	I	Cyanobacteria	Cyanobacteriia	Cyanobacteriales	Gloeocapsaceae	Gloeocapsa
AY493624.1.1434	Not availabe	0.75	4	IV/V	Cyanobacteria	Cyanobacteriia	Cyanobacteriales	Nostocaceae	Petalonema
AY493984.1.1414	Not availabe	1	4	N.A.	Cyanobacteria	Cyanobacteriia	Oxyphotobacteria Incertae Sedis	Unknown Family	Leptolyngbya
AY555778.1.1415	Not availabe	1	1	I	Cyanobacteria	Cyanobacteriia	Cyanobacteriales	Microcystaceae	Synechocystis
AY599507.1.1331	Not availabe	0	1	III	Cyanobacteria	Cyanobacteriia	Cyanobacteriales	Geitlerinemaceae	Geitlerinema
AY620238.1.1271	Not availabe	0	1	I	Cyanobacteria	Cyanobacteriia	Cyanobacteriales	Microcystaceae	Cyanothece
AY642569.1.1343	Not availabe	1	2	IV/V	Cyanobacteria	Cyanobacteriia	Cyanobacteriales	Nostocaceae	Scytonema
AY642585.1.1218	Not availabe	0.666667	6	II	Cyanobacteria	Cyanobacteriia	Cyanobacteriales	Xenococcaceae	Pleurocapsa
AY742447.1.1464	Not availabe	0	1	IV/V	Cyanobacteria	Cyanobacteriia	Cyanobacteriales	Nostocaceae	Desmonostoc
AY742448.1.1474	Availabe	0	3	IV/V	Cyanobacteria	Cyanobacteriia	Cyanobacteriales	Nostocaceae	Mix
AY845228.1.1407	Not availabe	0.8	5	III	Cyanobacteria	Cyanobacteriia	Cyanobacteriales	Prochloraceae	Prochloron
AY862011.1.1329	Not availabe	1	1	IV/V	Cyanobacteria	Cyanobacteriia	Cyanobacteriales	Nostocaceae	Calothrix
AY862014.1.1296	Not availabe	1	1	III	Cyanobacteria	Cyanobacteriia	Pseudanabaenales	Pseudanabaenaceae	Uncultured
BD061304.1.1253	Not availabe	0.333333	3	III	Cyanobacteria	Cyanobacteriia	Phormidesmiales	Phormidesmiaceae	Phormidium
CAIS01000154.1514.2929	Availabe	0.666667	6	IV/V	Cyanobacteria	Cyanobacteriia	Cyanobacteriales	Nostocaceae	Mix
CBZS010000688.3780.5261	Availabe	0	2	IV/V	Cyanobacteria	Cyanobacteriia	Cyanobacteriales	Nostocaceae	Mix
CP001344.3514204.3515677	Availabe	0	3	I	Cyanobacteria	Cyanobacteriia	Thermosynechococcales	Thermosynechococcaceae	Mix
CP003552.2137997.2139363	Availabe	0	6	IV/V	Cyanobacteria	Cyanobacteriia	Cyanobacteriales	Nostocaceae	Mix
CP003590.1217046.1218415	Availabe	0	4	I	Cyanobacteria	Cyanobacteriia	Cyanobacteriales	Microcystaceae	Mix
CP003591.235886.237361	Availabe	0	5	III	Cyanobacteria	Cyanobacteriia	Geitlerinematales	Geitlerinemataceae	Geitlerinema
CP003630.2627368.2628737	Availabe	0.333333	15	III	Cyanobacteria	Cyanobacteriia	Cyanobacteriales	Coleofasciculaceae	Mix
CP007203.3631505.3632477	Not availabe	0	1	IV/V	Cyanobacteria	Cyanobacteriia	Cyanobacteriales	Nostocaceae	Nodularia
CP011382.2531923.2533410	Availabe	0	3	IV/V	Cyanobacteria	Cyanobacteriia	Cyanobacteriales	Nostocaceae	Mix
CP019636.1834682.1836180	Not availabe	0	4	IV/V	Cyanobacteria	Cyanobacteriia	Cyanobacteriales	Nostocaceae	Scytonema
CP021983.1208749.1210236	Availabe	0	4	III	Cyanobacteria	Cyanobacteriia	Phormidesmiales	Nodosilineaceae	Halomicronema
CP023278.3885993.3887480	Availabe	0	23	IV/V	Cyanobacteria	Cyanobacteriia	Cyanobacteriales	Nostocaceae	Nostoc
CZCU01000145.29294.30772	Availabe	0.125	16	III	Cyanobacteria	Cyanobacteriia	Cyanobacteriales	Phormidiaceae	Mix
D89032.1.1436	Not availabe	0	1	I	Cyanobacteria	Cyanobacteriia	Cyanobacteriales	Microcystaceae	Microcystis
D89036.1.1444	Availabe	0.0384615	26	I	Cyanobacteria	Cyanobacteriia	Synechococcales	Cyanobiaceae	Mix
DQ103655.1.1414	Not availabe	1	21	III	Cyanobacteria	Cyanobacteriia	Cyanobacteriales	Geitlerinemaceae	Geitlerinema
DQ129320.1.1450	Not availabe	1	1	III	Cyanobacteria	Cyanobacteriia	Leptolyngbyales	Leptolyngbyaceae	CENA359
DQ129355.1.1455	Not availabe	1	1	N.A.	Cyanobacteria	Cyanobacteriia	Cyanobacteriales	Cyanobacteriales Incertae Sedis	Microseira
DQ129645.1.1445	Not availabe	1	6	I	Cyanobacteria	Cyanobacteriia	Cyanobacteriales	Chroococcidiopsaceae	Chroococcidiopsis
DQ154840.1.1446	Not availabe	1	36	N.A.	Cyanobacteria	Cyanobacteriia	Oxyphotobacteria Incertae Sedis	Unknown Family	Uncultured
DQ181673.1.1459	Not availabe	1	1	III	Cyanobacteria	Cyanobacteriia	Leptolyngbyales	Leptolyngbyaceae	RD011
DQ181674.1.1465	Not availabe	0	1	N.A.	Cyanobacteria	Cyanobacteriia	RD017	Uncultured	NA
DQ181675.1.1463	Not availabe	0	1	N.A.	Cyanobacteria	Cyanobacteriia	RD017	Uncultured	NA
DQ181676.1.1461	Not availabe	1	1	III	Cyanobacteria	Cyanobacteriia	Leptolyngbyales	Leptolyngbyaceae	Leptolyngbya
DQ181677.1.1436	Not availabe	1	31	III	Cyanobacteria	Cyanobacteriia	Pseudanabaenales	Pseudanabaenaceae	Uncultured
DQ181679.1.1461	Not availabe	1	1	III	Cyanobacteria	Cyanobacteriia	Leptolyngbyales	Leptolyngbyaceae	Leptolyngbya
DQ181680.1.1465	Not availabe	1	1	III	Cyanobacteria	Cyanobacteriia	Leptolyngbyales	Leptolyngbyaceae	Phormidium
DQ181691.1.1465	Not availabe	0.636364	11	III	Cyanobacteria	Cyanobacteriia	Phormidesmiales	Nodosilineaceae	Nodosilinea
DQ181701.1.1449	Not availabe	1	1	III	Cyanobacteria	Cyanobacteriia	Cyanobacteriales	Phormidiaceae	Uncultured
DQ181707.1.1341	Not availabe	1	1	III	Cyanobacteria	Cyanobacteriia	Leptolyngbyales	Leptolyngbyaceae	Leptolyngbya
DQ181715.1.1280	Not availabe	1	1	III	Cyanobacteria	Cyanobacteriia	Leptolyngbyales	Leptolyngbyaceae	Uncultured
DQ234824.1.1479	Availabe	0	3	IV/V	Cyanobacteria	Cyanobacteriia	Cyanobacteriales	Nostocaceae	Mix
DQ269094.1.1345	Not availabe	1	4	N.A.	Cyanobacteria	Cyanobacteriia	Synechococcales	Synechococcales Incertae Sedis	Schizothrix
DQ289923.1.1343	Not availabe	1	4	III	Cyanobacteria	Cyanobacteriia	Cyanobacteriales	Cyanobacteriaceae	Geminobacterium
DQ330753.1.1319	Not availabe	1	1193	III	Cyanobacteria	Cyanobacteriia	Leptolyngbyales	Leptolyngbyaceae	Uncultured
DQ357947.1.1425	Not availabe	1	11	III	Cyanobacteria	Cyanobacteriia	Cyanobacteriales	Prochloraceae	Prochloron
DQ364237.1.1317	Not availabe	0	1	IV/V	Cyanobacteria	Cyanobacteriia	Cyanobacteriales	Nostocaceae	Sphaerospermopsis
DQ431002.1.1435	Not availabe	0	2	III	Cyanobacteria	Cyanobacteriia	Leptolyngbyales	Leptolyngbyaceae	Mix
DQ431004.1.1441	Not availabe	0.5	2	III	Cyanobacteria	Cyanobacteriia	Leptolyngbyales	Leptolyngbyaceae	JSC-12
DQ431005.1.1439	Not availabe	0	1	III	Cyanobacteria	Cyanobacteriia	Leptolyngbyales	Leptolyngbyaceae	Greenland-10
DQ450184.1.1447	Not availabe	1	1	I	Cyanobacteria	Cyanobacteriia	Synechococcales	Prochlorotrichaceae	Prochlorothrix
DQ460703.1.1210	Not availabe	0	2	III	Cyanobacteria	Cyanobacteriia	Cyanobacteriales	Cyanobacteriaceae	Chroococcus
DQ471441.1.1404	Not availabe	0	1	N.A.	Cyanobacteria	Cyanobacteriia	Eurycoccales	Eurycoccales Incertae Sedis	Candidatus
DQ471443.1.1415	Not availabe	0	2	III	Cyanobacteria	Cyanobacteriia	Leptolyngbyales	Leptolyngbyaceae	Geitlerinema
DQ471444.1.1415	Not availabe	0	1	IV/V	Cyanobacteria	Cyanobacteriia	Cyanobacteriales	Nostocaceae	Fischerella
DQ486055.1.1488	Not availabe	0.142857	7	IV/V	Cyanobacteria	Cyanobacteriia	Cyanobacteriales	Nostocaceae	Mix
DQ521468.1.1443	Not availabe	1	1	III	Cyanobacteria	Cyanobacteriia	Cyanobacteriales	Phormidiaceae	Tychonema
DQ532230.1.1455	Not availabe	0.947368	19	IV/V	Cyanobacteria	Cyanobacteriia	Cyanobacteriales	Nostocaceae	Calothrix
DQ532271.1.1457	Not availabe	1	37	I	Cyanobacteria	Cyanobacteriia	Cyanobacteriales	Chroococcidiopsaceae	Uncultured
DQ786164.1.1460	Not availabe	0	9	III	Cyanobacteria	Cyanobacteriia	Cyanobacteriales	Cyanobacteriaceae	Geminocystis
DQ786167.1.1459	Not availabe	0.909091	11	III	Cyanobacteria	Cyanobacteriia	Phormidesmiales	Nodosilineaceae	Halomicronema
DQ889918.1.1440	Not availabe	1	1	II	Cyanobacteria	Cyanobacteriia	Cyanobacteriales	Xenococcaceae	Xenococcus
DQ889938.1.1442	Not availabe	1	1	III	Cyanobacteria	Cyanobacteriia	Limnotrichales	Limnotrichaceae	Limnothrix
DQ914863.1.1457	Not availabe	0.333333	3	I	Cyanobacteria	Cyanobacteriia	Cyanobacteriales	Chroococcidiopsaceae	Chroococcidiopsis
DQ914864.1.1456	Not availabe	1	5	I	Cyanobacteria	Cyanobacteriia	Cyanobacteriales	Chroococcidiopsaceae	Uncultured
DQ917809.1.1449	Not availabe	1	1	III	Cyanobacteria	Cyanobacteriia	Cyanobacteriales	Prochloraceae	Prochloron
DQ917811.1.1455	Not availabe	1	1	I	Cyanobacteria	Cyanobacteriia	Thermosynechococcales	Acaryochloridaceae	Acaryochloris
DQ917838.1.1484	Not availabe	0.5	2	III	Cyanobacteria	Cyanobacteriia	Cyanobacteriales	Desertifilaceae	Oscillatoria
DQ917847.1.1459	Not availabe	1	1	III	Cyanobacteria	Cyanobacteriia	Phormidesmiales	Phormidesmiaceae	Acrophormium
EF032660.1.1450	Not availabe	0	4	N.A.	Cyanobacteria	Cyanobacteriia	SepB-3	Mix	NA
EF032779.1.1412	Not availabe	1	1	III	Cyanobacteria	Cyanobacteriia	Leptolyngbyales	Leptolyngbyaceae	Uncultured
EF032781.1.1411	Not availabe	1	1	I	Cyanobacteria	Cyanobacteriia	Cyanobacteriales	Chroococcidiopsaceae	Uncultured
EF032782.1.1414	Not availabe	0.5	2	III	Cyanobacteria	Cyanobacteriia	Leptolyngbyales	Leptolyngbyaceae	HAVOmat113
EF032783.1.1410	Not availabe	1	1	IV/V	Cyanobacteria	Cyanobacteriia	Cyanobacteriales	Nostocaceae	Iphinoe
EF032785.1.1423	Not availabe	1	1	IV/V	Cyanobacteria	Cyanobacteriia	Cyanobacteriales	Nostocaceae	Uncultured
EF032786.1.1407	Not availabe	1	1	III	Cyanobacteria	Cyanobacteriia	Leptolyngbyales	Leptolyngbyaceae	Uncultured
EF032788.1.1412	Not availabe	1	1	N.A.	Cyanobacteria	Cyanobacteriia	Cyanobacteriales	Uncultured	Uncultured
EF032789.1.1412	Not availabe	1	1	III	Cyanobacteria	Cyanobacteriia	Leptolyngbyales	Leptolyngbyaceae	HAVOmat113
EF088337.1.1414	Not availabe	0	1	III	Cyanobacteria	Cyanobacteriia	Leptolyngbyales	Leptolyngbyaceae	Leptolyngbya
EF088339.1.1415	Not availabe	0.5	4	III	Cyanobacteria	Cyanobacteriia	Leptolyngbyales	Leptolyngbyaceae	Leptolyngbya
EF088340.1.1415	Availabe	0	3	IV/V	Cyanobacteria	Cyanobacteriia	Cyanobacteriales	Nostocaceae	Mix
EF106404.1.1333	Not availabe	1	7	I	Cyanobacteria	Cyanobacteriia	Cyanobacteriales	Rubidibacteraceae	Dactylococcopsis
EF106448.1.1390	Not availabe	1	2	I	Cyanobacteria	Cyanobacteriia	Cyanobacteriales	Rubidibacteraceae	Dactylococcopsis
EF111085.1.1233	Not availabe	1	22	III	Cyanobacteria	Cyanobacteriia	Leptolyngbyales	Leptolyngbyaceae	Uncultured
EF125441.1.1452	Not availabe	0.5	2	III	Cyanobacteria	Cyanobacteriia	Cyanobacteriales	Cyanobacteriaceae	Annamia
EF126215.1.1448	Not availabe	1	10	III	Cyanobacteria	Cyanobacteriia	Leptolyngbyales	Leptolyngbyaceae	Uncultured
EF126228.1.1448	Not availabe	1	4	III	Cyanobacteria	Cyanobacteriia	Leptolyngbyales	Leptolyngbyaceae	BMM02
EF126237.1.1448	Not availabe	1	8	III	Cyanobacteria	Cyanobacteriia	Leptolyngbyales	Leptolyngbyaceae	RD011
EF126239.1.1450	Not availabe	1	1	III	Cyanobacteria	Cyanobacteriia	Leptolyngbyales	Leptolyngbyaceae	Uncultured
EF126240.1.1441	Not availabe	1	4	III	Cyanobacteria	Cyanobacteriia	Pseudanabaenales	Pseudanabaenaceae	Uncultured
EF126267.1.1449	Not availabe	1	1	III	Cyanobacteria	Cyanobacteriia	Leptolyngbyales	Leptolyngbyaceae	Uncultured
EF126268.1.1444	Not availabe	1	2	III	Cyanobacteria	Cyanobacteriia	Leptolyngbyales	Leptolyngbyaceae	Uncultured
EF126270.1.1452	Not availabe	1	1	III	Cyanobacteria	Cyanobacteriia	Leptolyngbyales	Leptolyngbyaceae	Uncultured
EF126276.1.1449	Not availabe	1	1	III	Cyanobacteria	Cyanobacteriia	Leptolyngbyales	Leptolyngbyaceae	RD011
EF126280.1.1446	Not availabe	1	1	III	Cyanobacteria	Cyanobacteriia	Leptolyngbyales	Leptolyngbyaceae	Uncultured
EF150854.1.1422	Availabe	0.166667	36	IV/V	Cyanobacteria	Cyanobacteriia	Cyanobacteriales	Nostocaceae	Mix
EF159835.1.1231	Not availabe	0.986301	73	I	Cyanobacteria	Cyanobacteriia	Synechococcales	Cyanobiaceae	[Synechococcus]
EF159845.1.1232	Not availabe	1	6	I	Cyanobacteria	Cyanobacteriia	Synechococcales	Cyanobiaceae	[Synechococcus]
EF174207.1.1483	Availabe	0.47651	149	IV/V	Cyanobacteria	Cyanobacteriia	Cyanobacteriales	Nostocaceae	Mix
EF205441.1.1390	Not availabe	0.888889	9	I	Cyanobacteria	Cyanobacteriia	Eurycoccales	Leptococcaceae	Leptococcus
EF205455.1.1408	Not availabe	1	1	III	Cyanobacteria	Cyanobacteriia	Pseudanabaenales	Pseudanabaenaceae	Uncultured
EF205458.1.1409	Not availabe	1	1	III	Cyanobacteria	Cyanobacteriia	Pseudanabaenales	Pseudanabaenaceae	Uncultured
EF205467.1.1413	Not availabe	1	1	N.A.	Cyanobacteria	Cyanobacteriia	Eurycoccales	Eurycoccales Incertae Sedis	Candidatus
EF205469.1.1410	Not availabe	1	1	N.A.	Cyanobacteria	Cyanobacteriia	Eurycoccales	Eurycoccales Incertae Sedis	Candidatus
EF205486.1.1436	Not availabe	1	2	IV/V	Cyanobacteria	Cyanobacteriia	Cyanobacteriales	Nostocaceae	Calothrix
EF205495.1.1437	Not availabe	1	1	IV/V	Cyanobacteria	Cyanobacteriia	Cyanobacteriales	Nostocaceae	Calothrix
EF372582.1.1427	Not availabe	0	3	III	Cyanobacteria	Cyanobacteriia	Phormidesmiales	Phormidesmiaceae	Phormidium
EF429517.1.1457	Not availabe	1	1	II	Cyanobacteria	Cyanobacteriia	Cyanobacteriales	Xenococcaceae	Xenococcus
EF432315.1.1512	Not availabe	0	1	III	Cyanobacteria	Cyanobacteriia	Cyanobacteriales	Phormidiaceae	Arthrospira
EF438215.1.1399	Not availabe	1	1	III	Cyanobacteria	Cyanobacteriia	Cyanobacteriales	Phormidiaceae	Tychonema
EF516076.1.1398	Not availabe	0.857143	7	IV/V	Cyanobacteria	Cyanobacteriia	Cyanobacteriales	Nostocaceae	Nostoc
EF516628.1.1415	Not availabe	0.0909091	11	III	Cyanobacteria	Cyanobacteriia	Cyanobacteriales	Coleofasciculaceae	Microcoleus
EF522222.1.1314	Not availabe	1	44	I	Cyanobacteria	Cyanobacteriia	Cyanobacteriales	Chroococcidiopsaceae	Uncultured
EF522251.1.1316	Not availabe	1	3	III	Cyanobacteria	Cyanobacteriia	Leptolyngbyales	Leptolyngbyaceae	Leptolyngbya
EF522259.1.1316	Not availabe	1	2	III	Cyanobacteria	Cyanobacteriia	Leptolyngbyales	Leptolyngbyaceae	Uncultured
EF522295.1.1345	Not availabe	1	1	I	Cyanobacteria	Cyanobacteriia	Cyanobacteriales	Chroococcidiopsaceae	Uncultured
EF522323.1.1311	Not availabe	1	2	IV/V	Cyanobacteria	Cyanobacteriia	Cyanobacteriales	Nostocaceae	Scytonema
EF529483.1.1225	Not availabe	0	12	IV/V	Cyanobacteria	Cyanobacteriia	Cyanobacteriales	Nostocaceae	Anabaena
EF545606.1.1279	Not availabe	0.333333	3	II	Cyanobacteria	Cyanobacteriia	Cyanobacteriales	Xenococcaceae	Xenococcus
EF545607.1.1211	Not availabe	0	1	III	Cyanobacteria	Cyanobacteriia	Leptolyngbyales	Leptolyngbyaceae	JSC-12
EF568905.1.1435	Not availabe	0	4	IV/V	Cyanobacteria	Cyanobacteriia	Cyanobacteriales	Nostocaceae	Anabaena
EF580958.1.1450	Not availabe	1	1	III	Cyanobacteria	Cyanobacteriia	Leptolyngbyales	Leptolyngbyaceae	Calothrix
EF580970.1.1434	Not availabe	1	1	III	Cyanobacteria	Cyanobacteriia	Cyanobacteriales	Phormidiaceae	Tychonema
EF580987.1.1445	Not availabe	1	1	III	Cyanobacteria	Cyanobacteriia	Leptolyngbyales	Leptolyngbyaceae	Uncultured
EF654029.1.1466	Not availabe	0	2	III	Cyanobacteria	Cyanobacteriia	Cyanobacteriales	Coleofasciculaceae	Microcoleus
EF654061.1.1395	Availabe	0.176471	17	III	Cyanobacteria	Cyanobacteriia	Cyanobacteriales	Phormidiaceae	Mix
EF654065.1.1463	Availabe	0.5	8	III	Cyanobacteria	Cyanobacteriia	Cyanobacteriales	Coleofasciculaceae	Mix
EF654080.1.1410	Availabe	0.2	10	III	Cyanobacteria	Cyanobacteriia	Cyanobacteriales	Phormidiaceae	Mix
EF654086.1.1481	Not availabe	0	2	N.A.	Cyanobacteria	Cyanobacteriia	Cyanobacteriales	Cyanobacteriales Incertae Sedis	Phormidium
EF654090.1.1465	Not availabe	0.5	2	III	Cyanobacteria	Cyanobacteriia	Cyanobacteriales	Coleofasciculaceae	Microcoleus
EF683072.1.1457	Not availabe	1	1	I	Cyanobacteria	Cyanobacteriia	Thermosynechococcales	Thermosynechococcaceae	Loriellopsis
EF683073.1.1458	Not availabe	0.5	2	III	Cyanobacteria	Cyanobacteriia	Cyanobacteriales	Coleofasciculaceae	Mix
EU000444.1.1318	Not availabe	1	6	I	Cyanobacteria	Cyanobacteriia	Synechococcales	Synechococcaceae	Uncultured
EU009149.1.1514	Not availabe	0	2	IV/V	Cyanobacteria	Cyanobacteriia	Cyanobacteriales	Nostocaceae	Calothrix
EU010199.1.1427	Availabe	0.827957	93	I	Cyanobacteria	Cyanobacteriia	Synechococcales	Cyanobiaceae	Mix
EU022730.1.1484	Not availabe	0	1	III	Cyanobacteria	Cyanobacteriia	Leptolyngbyales	Leptolyngbyaceae	Calothrix
EU037954.1.1378	Not availabe	1	1	IV/V	Cyanobacteria	Cyanobacteriia	Cyanobacteriales	Nostocaceae	Ancylothrix
EU078545.1.1203	Availabe	0.5	8	IV/V	Cyanobacteria	Cyanobacteriia	Cyanobacteriales	Nostocaceae	Mix
EU134272.1.1355	Not availabe	1	3	I	Cyanobacteria	Cyanobacteriia	Cyanobacteriales	Chroococcidiopsaceae	Uncultured
EU157987.1.1333	Not availabe	0	33	IV/V	Cyanobacteria	Cyanobacteriia	Cyanobacteriales	Nostocaceae	Aphanizomenon
EU245166.1.1448	Not availabe	1	19	III	Cyanobacteria	Cyanobacteriia	Cyanobacteriales	Oscillatoriaceae	Oscillatoria
EU246165.1.1459	Not availabe	1	46	III	Cyanobacteria	Cyanobacteriia	Phormidesmiales	Nodosilineaceae	Uncultured
EU249119.1.1464	Not availabe	0	2	III	Cyanobacteria	Cyanobacteriia	Phormidesmiales	Phormidesmiaceae	Phormidium
EU249122.1.1481	Not availabe	0	1	III	Cyanobacteria	Cyanobacteriia	Cyanobacteriales	Coleofasciculaceae	Symploca
EU249124.1.1441	Not availabe	0	2	III	Cyanobacteria	Cyanobacteriia	Cyanobacteriales	Phormidiaceae	Trichodesmium
EU255702.1.1414	Availabe	1	7	N.A.	Cyanobacteria	Cyanobacteriia	Mix	Mix	Uncultured
EU255704.1.1416	Not availabe	0.714286	14	III	Cyanobacteria	Cyanobacteriia	Leptolyngbyales	Leptolyngbyaceae	Leptolyngbya
EU255706.1.1415	Not availabe	1	2	N.A.	Cyanobacteria	Cyanobacteriia	Phormidesmiales	Uncultured	Uncultured
EU255708.1.1413	Not availabe	1	1	III	Cyanobacteria	Cyanobacteriia	Leptolyngbyales	Leptolyngbyaceae	JSC-12
EU255715.1.1413	Not availabe	1	1	III	Cyanobacteria	Cyanobacteriia	Limnotrichales	Limnotrichaceae	Limnothrix
EU255719.1.1412	Not availabe	1	5	III	Cyanobacteria	Cyanobacteriia	Leptolyngbyales	Leptolyngbyaceae	Leptolyngbya
EU259177.1.1417	Not availabe	0.333333	3	III	Cyanobacteria	Cyanobacteriia	Cyanobacteriales	Cyanobacteriaceae	Geminobacterium
EU340159.1.1336	Not availabe	1	1	III	Cyanobacteria	Cyanobacteriia	Leptolyngbyales	Leptolyngbyaceae	Fr127
EU340168.1.1371	Not availabe	1	4	III	Cyanobacteria	Cyanobacteriia	Leptolyngbyales	Leptolyngbyaceae	Uncultured
EU340175.1.1364	Not availabe	1	1	IV/V	Cyanobacteria	Cyanobacteriia	Cyanobacteriales	Nostocaceae	Halotia
EU340177.1.1363	Not availabe	1	1	III	Cyanobacteria	Cyanobacteriia	Leptolyngbyales	Leptolyngbyaceae	Leptolyngbya
EU340181.1.1370	Not availabe	1	2	III	Cyanobacteria	Cyanobacteriia	Leptolyngbyales	Leptolyngbyaceae	Uncultured
EU340187.1.1363	Not availabe	1	1	III	Cyanobacteria	Cyanobacteriia	Leptolyngbyales	Leptolyngbyaceae	Leptolyngbya
EU409845.1.1475	Not availabe	1	1	I	Cyanobacteria	Cyanobacteriia	Cyanobacteriales	Chroococcidiopsaceae	Chroococcidiopsis
EU409851.1.1484	Not availabe	1	2	N.A.	Cyanobacteria	Cyanobacteriia	Cyanobacteriales	Uncultured	Uncultured
EU439567.1.1371	Not availabe	0.5	4	N.A.	Cyanobacteria	Cyanobacteriia	Cyanobacteriales	Cyanobacteriales Incertae Sedis	Microseira
EU445293.1.1370	Not availabe	0	1	III	Cyanobacteria	Cyanobacteriia	Cyanobacteriales	Coleofasciculaceae	Moorea
EU499305.1.1430	Not availabe	0	3	I	Cyanobacteria	Cyanobacteriia	Cyanobacteriales	Microcystaceae	Gloeothece
EU592382.1.1386	Not availabe	0.333333	3	III	Cyanobacteria	Cyanobacteriia	Limnotrichales	Limnotrichaceae	Limnothrix
EU628548.1.1295	Availabe	0	2	I	Cyanobacteria	Cyanobacteriia	Cyanobacteriales	Rubidibacteraceae	Mix
EU636199.1.1444	Not availabe	0	1	IV/V	Cyanobacteria	Cyanobacteriia	Cyanobacteriales	Nostocaceae	Dolichospermum
EU703155.1.1450	Availabe	0.759036	166	I	Cyanobacteria	Cyanobacteriia	Synechococcales	Cyanobiaceae	Cyanobium
EU703244.1.1378	Not availabe	0.777778	9	I	Cyanobacteria	Cyanobacteriia	Synechococcales	Cyanobiaceae	Cyanobium
EU703250.1.1377	Not availabe	1	73	I	Cyanobacteria	Cyanobacteriia	Synechococcales	Cyanobiaceae	Cyanobium
EU703263.1.1360	Not availabe	1	1	I	Cyanobacteria	Cyanobacteriia	Synechococcales	Cyanobiaceae	Cyanobium
EU704749.1.1246	Not availabe	1	3	I	Cyanobacteria	Cyanobacteriia	Cyanobacteriales	Chroococcidiopsaceae	Uncultured
EU704817.1.1235	Not availabe	1	1	I	Cyanobacteria	Cyanobacteriia	Cyanobacteriales	Chroococcidiopsaceae	Chroococcidiopsis
EU704952.1.1243	Not availabe	1	16	I	Cyanobacteria	Cyanobacteriia	Cyanobacteriales	Chroococcidiopsaceae	Chroococcidiopsis
EU704992.1.1244	Not availabe	1	2	IV/V	Cyanobacteria	Cyanobacteriia	Cyanobacteriales	Nostocaceae	Calothrix
EU704997.1.1241	Not availabe	1	1	I	Cyanobacteria	Cyanobacteriia	Cyanobacteriales	Chroococcidiopsaceae	Uncultured
EU705095.1.1234	Not availabe	1	1	N.A.	Cyanobacteria	Cyanobacteriia	Cyanobacteriales	Uncultured	Uncultured
EU705163.1.1247	Not availabe	1	1	I	Cyanobacteria	Cyanobacteriia	Cyanobacteriales	Chroococcidiopsaceae	Uncultured
EU705557.1.1201	Not availabe	1	43	I	Cyanobacteria	Cyanobacteriia	Cyanobacteriales	Chroococcidiopsaceae	Uncultured
EU753622.1.1453	Not availabe	1	1	III	Cyanobacteria	Cyanobacteriia	Leptolyngbyales	Leptolyngbyaceae	Leptolyngbya
EU753623.1.1451	Not availabe	1	11	III	Cyanobacteria	Cyanobacteriia	Leptolyngbyales	Leptolyngbyaceae	Uncultured
EU753624.1.1452	Not availabe	1	1	III	Cyanobacteria	Cyanobacteriia	Leptolyngbyales	Leptolyngbyaceae	Uncultured
EU753625.1.1448	Not availabe	1	5	III	Cyanobacteria	Cyanobacteriia	Leptolyngbyales	Leptolyngbyaceae	Uncultured
EU753630.1.1448	Not availabe	1	6	III	Cyanobacteria	Cyanobacteriia	Leptolyngbyales	Leptolyngbyaceae	Leptolyngbya
EU753633.1.1450	Not availabe	1	1	III	Cyanobacteria	Cyanobacteriia	Leptolyngbyales	Leptolyngbyaceae	Leptolyngbya
EU753635.1.1449	Not availabe	1	2	III	Cyanobacteria	Cyanobacteriia	Leptolyngbyales	Leptolyngbyaceae	Uncultured
EU753645.1.1449	Not availabe	1	4	IV/V	Cyanobacteria	Cyanobacteriia	Cyanobacteriales	Nostocaceae	Calothrix
EU753646.1.1449	Not availabe	0.0909091	11	IV/V	Cyanobacteria	Cyanobacteriia	Cyanobacteriales	Nostocaceae	Calothrix
EU753647.1.1448	Not availabe	1	3	IV/V	Cyanobacteria	Cyanobacteriia	Cyanobacteriales	Nostocaceae	Calothrix
EU753649.1.1448	Not availabe	1	1	IV/V	Cyanobacteria	Cyanobacteriia	Cyanobacteriales	Nostocaceae	Calothrix
EU753651.1.1449	Not availabe	1	1	IV/V	Cyanobacteria	Cyanobacteriia	Cyanobacteriales	Nostocaceae	Calothrix
EU869380.1.1364	Not availabe	1	2	I	Cyanobacteria	Cyanobacteriia	Cyanobacteriales	Rubidibacteraceae	Dactylococcopsis
FB705429.1.1448	Not availabe	0.25	8	III	Cyanobacteria	Cyanobacteriia	Leptolyngbyales	Leptolyngbyaceae	Leptolyngbya
FJ152916.1.1446	Not availabe	1	1	III	Cyanobacteria	Cyanobacteriia	Leptolyngbyales	Leptolyngbyaceae	Leptolyngbya
FJ158994.1.1294	Availabe	0	26	III	Cyanobacteria	Cyanobacteriia	Cyanobacteriales	Desertifilaceae	Mix
FJ202199.1.1438	Not availabe	1	4	N.A.	Cyanobacteria	Cyanobacteriia	Cyanobacteriales	Uncultured	Uncultured
FJ202234.1.1434	Not availabe	1	27	III	Cyanobacteria	Cyanobacteriia	Phormidesmiales	Nodosilineaceae	Uncultured
FJ202307.1.1434	Not availabe	1	3	III	Cyanobacteria	Cyanobacteriia	Phormidesmiales	Nodosilineaceae	MBIC10086
FJ202448.1.1433	Availabe	0.4	5	IV/V	Cyanobacteria	Cyanobacteriia	Cyanobacteriales	Nostocaceae	Mix
FJ202667.1.1430	Not availabe	1	1	III	Cyanobacteria	Cyanobacteriia	Phormidesmiales	Phormidesmiaceae	Phormidesmis
FJ203411.1.1414	Not availabe	1	2	II	Cyanobacteria	Cyanobacteriia	Cyanobacteriales	Xenococcaceae	Pleurocapsa
FJ203594.1.1409	Not availabe	1	2	N.A.	Cyanobacteria	Cyanobacteriia	Cyanobacteriales	Uncultured	Uncultured
FJ230782.1.1488	Not availabe	1	3	III	Cyanobacteria	Cyanobacteriia	Leptolyngbyales	Leptolyngbyaceae	Uncultured
FJ230783.1.1482	Not availabe	1	1	III	Cyanobacteria	Cyanobacteriia	Leptolyngbyales	Leptolyngbyaceae	Uncultured
FJ230784.1.1487	Not availabe	1	1	III	Cyanobacteria	Cyanobacteriia	Leptolyngbyales	Leptolyngbyaceae	Uncultured
FJ230785.1.1487	Not availabe	1	1	IV/V	Cyanobacteria	Cyanobacteriia	Cyanobacteriales	Nostocaceae	Uncultured
FJ230786.1.1479	Not availabe	1	1	IV/V	Cyanobacteria	Cyanobacteriia	Cyanobacteriales	Nostocaceae	Fischerella
FJ230787.1.1484	Not availabe	1	2	III	Cyanobacteria	Cyanobacteriia	Leptolyngbyales	Leptolyngbyaceae	Calenema
FJ230788.1.1480	Not availabe	1	1	IV/V	Cyanobacteria	Cyanobacteriia	Cyanobacteriales	Nostocaceae	Chlorogloeopsis
FJ230789.1.1482	Not availabe	1	1	N.A.	Cyanobacteria	Cyanobacteriia	Cyanobacteriales	Uncultured	Uncultured
FJ230793.1.1481	Not availabe	1	1	N.A.	Cyanobacteria	Cyanobacteriia	Cyanobacteriales	Uncultured	Uncultured
FJ230794.1.1484	Not availabe	1	7	N.A.	Cyanobacteria	Cyanobacteriia	Cyanobacteriales	Uncultured	Uncultured
FJ230796.1.1484	Not availabe	1	1	III	Cyanobacteria	Cyanobacteriia	Leptolyngbyales	Leptolyngbyaceae	Uncultured
FJ230797.1.1483	Not availabe	1	2	I	Cyanobacteria	Cyanobacteriia	Cyanobacteriales	Chroococcidiopsaceae	Uncultured
FJ230798.1.1485	Not availabe	1	2	I	Cyanobacteria	Cyanobacteriia	Cyanobacteriales	Chroococcidiopsaceae	Myxosarcina
FJ230799.1.1407	Not availabe	1	4	N.A.	Cyanobacteria	Cyanobacteriia	Cyanobacteriales	Uncultured	Uncultured
FJ230800.1.1485	Not availabe	1	4	III	Cyanobacteria	Cyanobacteriia	Cyanobacteriales	Phormidiaceae	Uncultured
FJ230802.1.1481	Not availabe	1	1	N.A.	Cyanobacteria	Cyanobacteriia	Cyanobacteriales	Cyanobacteriales Incertae Sedis	Uncultured
FJ230803.1.1483	Not availabe	1	1	I	Cyanobacteria	Cyanobacteriia	Cyanobacteriales	Chroococcidiopsaceae	Myxosarcina
FJ230806.1.1482	Not availabe	1	1	N.A.	Cyanobacteria	Cyanobacteriia	Cyanobacteriales	Uncultured	Uncultured
FJ230810.1.1491	Not availabe	1	1	I	Cyanobacteria	Cyanobacteriia	Cyanobacteriales	Chroococcidiopsaceae	Myxosarcina
FJ230811.1.1486	Not availabe	1	1	I	Cyanobacteria	Cyanobacteriia	Cyanobacteriales	Chroococcidiopsaceae	Myxosarcina
FJ230812.1.1481	Not availabe	1	1	N.A.	Cyanobacteria	Cyanobacteriia	Cyanobacteriales	Uncultured	Uncultured
FJ230814.1.1484	Not availabe	1	1	III	Cyanobacteria	Cyanobacteriia	Leptolyngbyales	Leptolyngbyaceae	Uncultured
FJ230815.1.1483	Not availabe	1	1	III	Cyanobacteria	Cyanobacteriia	Leptolyngbyales	Leptolyngbyaceae	Uncultured
FJ230816.1.1488	Not availabe	1	1	N.A.	Cyanobacteria	Cyanobacteriia	Cyanobacteriales	Uncultured	Uncultured
FJ230820.1.1481	Not availabe	1	1	N.A.	Cyanobacteria	Cyanobacteriia	Cyanobacteriales	Uncultured	Uncultured
FJ230823.1.1483	Not availabe	1	1	N.A.	Cyanobacteria	Cyanobacteriia	Cyanobacteriales	Uncultured	Uncultured
FJ230824.1.1484	Not availabe	1	1	I	Cyanobacteria	Cyanobacteriia	Cyanobacteriales	Chroococcidiopsaceae	Dapisostemonum
FJ230825.1.1482	Not availabe	1	1	N.A.	Cyanobacteria	Cyanobacteriia	Cyanobacteriales	Uncultured	Uncultured
FJ230827.1.1488	Not availabe	1	1	N.A.	Cyanobacteria	Cyanobacteriia	Cyanobacteriales	Uncultured	Uncultured
FJ230828.1.1482	Not availabe	1	1	I	Cyanobacteria	Cyanobacteriia	Cyanobacteriales	Chroococcidiopsaceae	Dapisostemonum
FJ230829.1.1486	Not availabe	1	1	N.A.	Cyanobacteria	Cyanobacteriia	Cyanobacteriales	Uncultured	Uncultured
FJ381976.1.1345	Not availabe	1	13	I	Cyanobacteria	Cyanobacteriia	Synechococcales	Cyanobiaceae	Cyanobium
FJ382039.1.1347	Not availabe	1	2	I	Cyanobacteria	Cyanobacteriia	Synechococcales	Cyanobiaceae	Cyanobium
FJ382144.1.1346	Not availabe	1	1	I	Cyanobacteria	Cyanobacteriia	Synechococcales	Cyanobiaceae	Cyanobium
FJ410906.1.1203	Not availabe	0.25	4	III	Cyanobacteria	Cyanobacteriia	Phormidesmiales	Nodosilineaceae	Nodosilinea
FJ424572.1.1324	Not availabe	0	1	IV/V	Cyanobacteria	Cyanobacteriia	Cyanobacteriales	Nostocaceae	Aphanizomenon
FJ425596.1.1402	Not availabe	1	2	N.A.	Cyanobacteria	Cyanobacteriia	Synechococcales	Synechococcales Incertae Sedis	Schizothrix
FJ434221.1.1224	Not availabe	1	3	III	Cyanobacteria	Cyanobacteriia	Phormidesmiales	Phormidesmiaceae	Uncultured
FJ444635.1.1455	Availabe	0.357143	14	N.A.	Cyanobacteria	Cyanobacteriia	Mix	Mix	Mix
FJ465967.1.1449	Not availabe	1	3	N.A.	Cyanobacteria	Cyanobacteriia	Cyanobacteriales	Uncultured	Uncultured
FJ465982.1.1340	Not availabe	1	4	N.A.	Cyanobacteria	Cyanobacteriia	Cyanobacteriales	Uncultured	Uncultured
FJ466018.1.1358	Not availabe	1	1	N.A.	Cyanobacteria	Cyanobacteriia	Cyanobacteriales	Uncultured	Uncultured
FJ484356.1.1258	Not availabe	1	18	IV/V	Cyanobacteria	Cyanobacteriia	Cyanobacteriales	Nostocaceae	Uncultured
FJ484368.1.1250	Not availabe	0.88	25	III	Cyanobacteria	Cyanobacteriia	Cyanobacteriales	Phormidiaceae	Arthrospira
FJ484819.1.1320	Not availabe	0	1	N.A.	Cyanobacteria	Cyanobacteriia	RD017	Uncultured	NA
FJ484822.1.1340	Not availabe	1	1	III	Cyanobacteria	Cyanobacteriia	Phormidesmiales	Nodosilineaceae	Uncultured
FJ484853.1.1325	Not availabe	0.25	4	IV/V	Cyanobacteria	Cyanobacteriia	Cyanobacteriales	Nostocaceae	Scytonema
FJ484863.1.1317	Not availabe	1	1	III	Cyanobacteria	Cyanobacteriia	Phormidesmiales	Nodosilineaceae	Uncultured
FJ484868.1.1327	Not availabe	1	1	N.A.	Cyanobacteria	Cyanobacteriia	Cyanobacteriales	Cyanobacteriales Incertae Sedis	Microseira
FJ485543.1.1288	Not availabe	1	2	III	Cyanobacteria	Cyanobacteriia	Cyanobacteriales	Paraspirulinaceae	Uncultured
FJ485549.1.1337	Not availabe	1	6	I	Cyanobacteria	Cyanobacteriia	Cyanobacteriales	Chroococcidiopsaceae	Uncultured
FJ516935.1.1453	Not availabe	1	1	III	Cyanobacteria	Cyanobacteriia	Phormidesmiales	Nodosilineaceae	Uncultured
FJ517069.1.1449	Not availabe	0.333333	3	N.A.	Cyanobacteria	Cyanobacteriia	Oxyphotobacteria Incertae Sedis	Unknown Family	Mix
FJ562137.1.1255	Not availabe	1	1	III	Cyanobacteria	Cyanobacteriia	Leptolyngbyales	Leptolyngbyaceae	Leptolyngbya
FJ592869.1.1345	Not availabe	0.5	10	IV/V	Cyanobacteria	Cyanobacteriia	Cyanobacteriales	Nostocaceae	Scytonema
FJ592875.1.1350	Not availabe	1	1	IV/V	Cyanobacteria	Cyanobacteriia	Cyanobacteriales	Nostocaceae	Nostoc
FJ595524.1.1313	Not availabe	1	4	N.A.	Cyanobacteria	Cyanobacteriia	Cyanobacteriales	Uncultured	Uncultured
FJ595525.1.1310	Not availabe	1	4	N.A.	Cyanobacteria	Cyanobacteriia	Cyanobacteriales	Uncultured	Uncultured
FJ595537.1.1314	Not availabe	1	3	N.A.	Cyanobacteria	Cyanobacteriia	Cyanobacteriales	Uncultured	Uncultured
FJ595616.1.1312	Not availabe	1	2	I	Cyanobacteria	Cyanobacteriia	Cyanobacteriales	Chroococcidiopsaceae	Chroococcidiopsis
FJ595621.1.1315	Not availabe	1	1	I	Cyanobacteria	Cyanobacteriia	Cyanobacteriales	Chroococcidiopsaceae	Uncultured
FJ595632.1.1309	Not availabe	1	1	I	Cyanobacteria	Cyanobacteriia	Cyanobacteriales	Chroococcidiopsaceae	Uncultured
FJ595634.1.1297	Not availabe	1	1	I	Cyanobacteria	Cyanobacteriia	Cyanobacteriales	Chroococcidiopsaceae	Uncultured
FJ595639.1.1311	Not availabe	1	1	I	Cyanobacteria	Cyanobacteriia	Cyanobacteriales	Chroococcidiopsaceae	Uncultured
FJ595640.1.1318	Not availabe	1	1	I	Cyanobacteria	Cyanobacteriia	Cyanobacteriales	Chroococcidiopsaceae	Chroococcidiopsis
FJ595642.1.1311	Not availabe	1	1	I	Cyanobacteria	Cyanobacteriia	Cyanobacteriales	Chroococcidiopsaceae	Uncultured
FJ595655.1.1310	Not availabe	1	1	I	Cyanobacteria	Cyanobacteriia	Cyanobacteriales	Chroococcidiopsaceae	Uncultured
FJ612239.1.1447	Not availabe	1	1	III	Cyanobacteria	Cyanobacteriia	Limnotrichales	Limnotrichaceae	Limnothrix
FJ612283.1.1391	Not availabe	1	1	III	Cyanobacteria	Cyanobacteriia	Cyanobacteriales	Phormidiaceae	Planktothrix
FJ612347.1.1396	Not availabe	1	7	III	Cyanobacteria	Cyanobacteriia	Phormidesmiales	Nodosilineaceae	Nodosilinea
FJ612371.1.1450	Not availabe	1	1	III	Cyanobacteria	Cyanobacteriia	Cyanobacteriales	Phormidiaceae	Planktothrix
FJ612380.1.1449	Availabe	0.571429	7	III	Cyanobacteria	Cyanobacteriia	Phormidesmiales	Nodosilineaceae	Mix
FJ638532.1.1389	Not availabe	1	1	III	Cyanobacteria	Cyanobacteriia	Leptolyngbyales	Leptolyngbyaceae	Uncultured
FJ660972.1.1896	Not availabe	0	20	IV/V	Cyanobacteria	Cyanobacteriia	Cyanobacteriales	Nostocaceae	Rivularia
FJ660986.1.1794	Not availabe	0	1	IV/V	Cyanobacteria	Cyanobacteriia	Cyanobacteriales	Nostocaceae	Rivularia
FJ660987.1.1879	Not availabe	0	1	IV/V	Cyanobacteria	Cyanobacteriia	Cyanobacteriales	Nostocaceae	Rivularia
FJ660993.1.1948	Not availabe	0	2	IV/V	Cyanobacteria	Cyanobacteriia	Cyanobacteriales	Nostocaceae	Rivularia
FJ661006.1.1736	Not availabe	0	1	IV/V	Cyanobacteria	Cyanobacteriia	Cyanobacteriales	Nostocaceae	Calothrix
FJ661007.1.1895	Not availabe	0	1	IV/V	Cyanobacteria	Cyanobacteriia	Cyanobacteriales	Nostocaceae	Calothrix
FJ661008.1.1724	Not availabe	0	1	IV/V	Cyanobacteria	Cyanobacteriia	Cyanobacteriales	Nostocaceae	Calothrix
FJ661009.1.1757	Not availabe	0	1	IV/V	Cyanobacteria	Cyanobacteriia	Cyanobacteriales	Nostocaceae	Calothrix
FJ661014.1.1340	Not availabe	0	1	IV/V	Cyanobacteria	Cyanobacteriia	Cyanobacteriales	Nostocaceae	Calothrix
FJ661022.1.1860	Not availabe	0	1	IV/V	Cyanobacteria	Cyanobacteriia	Cyanobacteriales	Nostocaceae	Nostoc
FJ788926.1.1456	Not availabe	0	3	III	Cyanobacteria	Cyanobacteriia	Leptolyngbyales	Leptolyngbyaceae	Leptolyngbya
FJ790541.1.1309	Not availabe	0.4	10	III	Cyanobacteria	Cyanobacteriia	Leptolyngbyales	Leptolyngbyaceae	Leptolyngbya
FJ790543.1.1309	Not availabe	1	1	I	Cyanobacteria	Cyanobacteriia	Cyanobacteriales	Chroococcidiopsaceae	Uncultured
FJ790602.1.1319	Not availabe	1	1	III	Cyanobacteria	Cyanobacteriia	Cyanobacteriales	Phormidiaceae	Tychonema
FJ790605.1.1312	Not availabe	1	1	III	Cyanobacteria	Cyanobacteriia	Cyanobacteriales	Coleofasciculaceae	Uncultured
FJ790608.1.1311	Not availabe	1	5	I	Cyanobacteria	Cyanobacteriia	Cyanobacteriales	Chroococcidiopsaceae	Uncultured
FJ790610.1.1311	Not availabe	1	1	I	Cyanobacteria	Cyanobacteriia	Cyanobacteriales	Chroococcidiopsaceae	Chroococcidiopsis
FJ790611.1.1311	Not availabe	1	1	I	Cyanobacteria	Cyanobacteriia	Cyanobacteriales	Chroococcidiopsaceae	Uncultured
FJ790613.1.1310	Not availabe	1	1	III	Cyanobacteria	Cyanobacteriia	Phormidesmiales	Nodosilineaceae	Nodosilinea
FJ790616.1.1309	Not availabe	1	14	I	Cyanobacteria	Cyanobacteriia	Cyanobacteriales	Chroococcidiopsaceae	Aliterella
FJ790617.1.1308	Not availabe	1	1	IV/V	Cyanobacteria	Cyanobacteriia	Cyanobacteriales	Nostocaceae	Nostoc
FJ790618.1.1310	Not availabe	1	8	III	Cyanobacteria	Cyanobacteriia	Leptolyngbyales	Leptolyngbyaceae	Leptolyngbya
FJ790627.1.1312	Not availabe	1	1	III	Cyanobacteria	Cyanobacteriia	Cyanobacteriales	Coleofasciculaceae	Uncultured
FJ790635.1.1309	Not availabe	1	2	I	Cyanobacteria	Cyanobacteriia	Cyanobacteriales	Chroococcidiopsaceae	Uncultured
FJ790636.1.1319	Not availabe	1	1	III	Cyanobacteria	Cyanobacteriia	Cyanobacteriales	Phormidiaceae	Tychonema
FJ793163.1.1458	Not availabe	1	1	IV/V	Cyanobacteria	Cyanobacteriia	Cyanobacteriales	Nostocaceae	Tolypothrix
FJ830575.1.1436	Not availabe	0	1	IV/V	Cyanobacteria	Cyanobacteriia	Cyanobacteriales	Nostocaceae	Dolichospermum
FJ839352.1.1288	Not availabe	0	1	III	Cyanobacteria	Cyanobacteriia	Leptolyngbyales	Leptolyngbyaceae	Leptolyngbya
FJ839357.1.1283	Not availabe	0	1	I	Cyanobacteria	Cyanobacteriia	Cyanobacteriales	Chroococcidiopsaceae	Chroococcidiopsis
FJ849099.1.1408	Not availabe	1	9	III	Cyanobacteria	Cyanobacteriia	Leptolyngbyales	Leptolyngbyaceae	Calothrix
FJ849160.1.1411	Not availabe	1	8	N.A.	Cyanobacteria	Cyanobacteriia	Mix	Mix	Mix
FJ849176.1.1408	Not availabe	1	1	III	Cyanobacteria	Cyanobacteriia	Leptolyngbyales	Leptolyngbyaceae	Calothrix
FJ849228.1.1413	Not availabe	1	1	IV/V	Cyanobacteria	Cyanobacteriia	Cyanobacteriales	Nostocaceae	Uncultured
FJ849237.1.1408	Not availabe	1	1	III	Cyanobacteria	Cyanobacteriia	Leptolyngbyales	Leptolyngbyaceae	Chamaesiphon
FJ849308.1.1409	Not availabe	1	2	III	Cyanobacteria	Cyanobacteriia	Leptolyngbyales	Leptolyngbyaceae	Calothrix
FJ849316.1.1418	Not availabe	1	8	N.A.	Cyanobacteria	Cyanobacteriia	Mix	Mix	Chamaesiphon
FJ866611.1.1463	Not availabe	1	1	III	Cyanobacteria	Cyanobacteriia	Phormidesmiales	Nodosilineaceae	Nodosilinea
FJ866623.1.1460	Availabe	0.333333	3	III	Cyanobacteria	Cyanobacteriia	Cyanobacteriales	Cyanobacteriaceae	Mix
FJ885782.1.1285	Not availabe	0.777778	9	III	Cyanobacteria	Cyanobacteriia	Leptolyngbyales	Leptolyngbyaceae	Mix
FJ886068.1.1245	Not availabe	1	1	III	Cyanobacteria	Cyanobacteriia	Leptolyngbyales	Leptolyngbyaceae	Geitlerinema
FJ886676.1.1290	Not availabe	1	1	III	Cyanobacteria	Cyanobacteriia	Pseudanabaenales	Pseudanabaenaceae	Uncultured
FJ890991.1.1350	Not availabe	1	1	I	Cyanobacteria	Cyanobacteriia	Cyanobacteriales	Chroococcidiopsaceae	Uncultured
FJ890995.1.1347	Not availabe	1	6	I	Cyanobacteria	Cyanobacteriia	Thermosynechococcales	Thermosynechococcaceae	Loriellopsis
FJ891009.1.1256	Not availabe	1	1	I	Cyanobacteria	Cyanobacteriia	Cyanobacteriales	Chroococcidiopsaceae	Uncultured
FJ891017.1.1345	Not availabe	1	2	N.A.	Cyanobacteria	Cyanobacteriia	Cyanobacteriales	Uncultured	Uncultured
FJ891026.1.1346	Not availabe	1	10	I	Cyanobacteria	Cyanobacteriia	Thermosynechococcales	Thermosynechococcaceae	Uncultured
FJ891028.1.1346	Not availabe	1	1	IV/V	Cyanobacteria	Cyanobacteriia	Cyanobacteriales	Nostocaceae	Mastigocladopsis
FJ891036.1.1214	Not availabe	1	1	I	Cyanobacteria	Cyanobacteriia	Thermosynechococcales	Thermosynechococcaceae	Loriellopsis
FJ891051.1.1349	Not availabe	1	1	I	Cyanobacteria	Cyanobacteriia	Cyanobacteriales	Chroococcidiopsaceae	Uncultured
FJ901437.1.1315	Not availabe	1	1	III	Cyanobacteria	Cyanobacteriia	Cyanobacteriales	Oscillatoriaceae	Oscillatoria
FJ902143.1.1349	Not availabe	1	1	III	Cyanobacteria	Cyanobacteriia	Cyanobacteriales	Phormidiaceae	Uncultured
FJ902577.1.1324	Not availabe	1	2	III	Cyanobacteria	Cyanobacteriia	Leptolyngbyales	Leptolyngbyaceae	Calenema
FJ902579.1.1320	Not availabe	1	18	IV/V	Cyanobacteria	Cyanobacteriia	Cyanobacteriales	Nostocaceae	Fischerella
FJ902580.1.1312	Not availabe	1	3	III	Cyanobacteria	Cyanobacteriia	Cyanobacteriales	Geitlerinemaceae	Geitlerinema
FJ902581.1.1309	Not availabe	1	1	III	Cyanobacteria	Cyanobacteriia	Leptolyngbyales	Leptolyngbyaceae	Uncultured
FJ902584.1.1388	Not availabe	1	2	III	Cyanobacteria	Cyanobacteriia	Leptolyngbyales	Leptolyngbyaceae	LB3-76
FJ902600.1.1360	Not availabe	1	1	I	Cyanobacteria	Cyanobacteriia	Cyanobacteriales	Microcystaceae	Uncultured
FJ902608.1.1328	Not availabe	1	4	IV/V	Cyanobacteria	Cyanobacteriia	Cyanobacteriales	Nostocaceae	Uncultured
FJ902614.1.1341	Not availabe	1	2	III	Cyanobacteria	Cyanobacteriia	Leptolyngbyales	Leptolyngbyaceae	Calenema
FJ902616.1.1334	Not availabe	1	2	III	Cyanobacteria	Cyanobacteriia	Leptolyngbyales	Leptolyngbyaceae	HAVOmat113
FJ902632.1.1335	Not availabe	0	1	N.A.	Cyanobacteria	Cyanobacteriia	Uncultured	Uncultured	NA
FJ902633.1.1351	Not availabe	1	2	I	Cyanobacteria	Cyanobacteriia	Thermosynechococcales	Thermosynechococcaceae	Cyanothece
FJ902636.1.1311	Not availabe	0	1	N.A.	Cyanobacteria	Cyanobacteriia	Uncultured	Uncultured	NA
FJ902655.1.1361	Not availabe	1	1	I	Cyanobacteria	Cyanobacteriia	Cyanobacteriales	Microcystaceae	Uncultured
FJ902659.1.1334	Not availabe	1	1	IV/V	Cyanobacteria	Cyanobacteriia	Cyanobacteriales	Nostocaceae	Fischerella
FJ902666.1.1332	Not availabe	1	1	III	Cyanobacteria	Cyanobacteriia	Leptolyngbyales	Leptolyngbyaceae	MIZ36
FJ937851.1.1342	Not availabe	0.828571	35	I	Cyanobacteria	Cyanobacteriia	Synechococcales	Cyanobiaceae	Synechococcus
FJ939127.1.1263	Not availabe	0	1	IV/V	Cyanobacteria	Cyanobacteriia	Cyanobacteriales	Nostocaceae	Scytonema
FJ999606.1.1357	Not availabe	1	1	I	Cyanobacteria	Cyanobacteriia	Synechococcales	Cyanobiaceae	Cyanobium
FJ999613.1.1344	Not availabe	1	1	I	Cyanobacteria	Cyanobacteriia	Synechococcales	Cyanobiaceae	Synechococcus
FM177494.1.1463	Not availabe	0	2	III	Cyanobacteria	Cyanobacteriia	Leptolyngbyales	Leptolyngbyaceae	HAVOmat113
FM177503.1.1461	Not availabe	0.5	4	I	Cyanobacteria	Cyanobacteriia	Cyanobacteriales	Microcystaceae	Synechocystis
FM242281.1.1495	Not availabe	1	1	III	Cyanobacteria	Cyanobacteriia	Cyanobacteriales	Oscillatoriaceae	Uncultured
FM242395.1.1448	Not availabe	1	1	III	Cyanobacteria	Cyanobacteriia	Cyanobacteriales	Phormidiaceae	Arthrospira
FM242396.1.1451	Not availabe	1	3	III	Cyanobacteria	Cyanobacteriia	Cyanobacteriales	Phormidiaceae	Arthrospira
FM995185.1.1482	Availabe	1	3	I	Cyanobacteria	Cyanobacteriia	Thermosynechococcales	Acaryochloridaceae	Mix
FN794240.1.1232	Not availabe	1	1	III	Cyanobacteria	Cyanobacteriia	Cyanobacteriales	Geitlerinemaceae	Geitlerinema
FN794264.1.1444	Not availabe	1	1	III	Cyanobacteria	Cyanobacteriia	Cyanobacteriales	Geitlerinemaceae	Geitlerinema
FN794268.1.1501	Not availabe	1	1	III	Cyanobacteria	Cyanobacteriia	Cyanobacteriales	Geitlerinemaceae	Geitlerinema
FN811219.1.1453	Not availabe	1	1	I	Cyanobacteria	Cyanobacteriia	Cyanobacteriales	Chroococcidiopsaceae	Chlorogloea
FN811236.1.1464	Not availabe	1	1	III	Cyanobacteria	Cyanobacteriia	Cyanobacteriales	Phormidiaceae	Tychonema
FN984801.1.1348	Not availabe	1	4	III	Cyanobacteria	Cyanobacteriia	Leptolyngbyales	Leptolyngbyaceae	Uncultured
FN984806.1.1299	Not availabe	1	1	N.A.	Cyanobacteria	Cyanobacteriia	Eurycoccales	Uncultured	Uncultured
FN984827.1.1236	Not availabe	1	17	I	Cyanobacteria	Cyanobacteriia	Gloeobacterales	Gloeobacteraceae	Gloeobacter
FN984871.1.1336	Not availabe	0	1	N.A.	Cyanobacteria	Cyanobacteriia	SepB-3	Uncultured	NA
FN984881.1.1326	Not availabe	1	1	III	Cyanobacteria	Cyanobacteriia	Pseudanabaenales	Pseudanabaenaceae	Synechococcus
FR667294.1.1342	Not availabe	1	1	III	Cyanobacteria	Cyanobacteriia	Pseudanabaenales	Pseudanabaenaceae	Pseudanabaena
FR667314.1.1309	Not availabe	1	1	III	Cyanobacteria	Cyanobacteriia	Pseudanabaenales	Pseudanabaenaceae	Uncultured
FR667326.1.1276	Not availabe	1	1	III	Cyanobacteria	Cyanobacteriia	Leptolyngbyales	Leptolyngbyaceae	Uncultured
FR667345.1.1300	Not availabe	1	1	III	Cyanobacteria	Cyanobacteriia	Leptolyngbyales	Leptolyngbyaceae	MIZ36
FR667389.1.1217	Not availabe	0	1	N.A.	Cyanobacteria	Cyanobacteriia	RD017	Uncultured	NA
FR667396.1.1358	Not availabe	1	2	III	Cyanobacteria	Cyanobacteriia	Leptolyngbyales	Leptolyngbyaceae	Phormidesmis
FR667443.1.1363	Not availabe	1	1	III	Cyanobacteria	Cyanobacteriia	Pseudanabaenales	Pseudanabaenaceae	Synechococcus
FR667488.1.1368	Not availabe	1	4	III	Cyanobacteria	Cyanobacteriia	Leptolyngbyales	Leptolyngbyaceae	Mix
FR667503.1.1288	Not availabe	1	1	I	Cyanobacteria	Cyanobacteriia	Cyanobacteriales	Chroococcidiopsaceae	Aliterella
FR667516.1.1368	Not availabe	0	2	N.A.	Cyanobacteria	Cyanobacteriia	SepB-3	Uncultured	NA
FR687431.1.1453	Not availabe	1	1	N.A.	Cyanobacteria	Cyanobacteriia	Cyanobacteriales	Uncultured	Uncultured
FR687585.1.1446	Not availabe	1	1	III	Cyanobacteria	Cyanobacteriia	Leptolyngbyales	Leptolyngbyaceae	Uncultured
FR749806.1.1455	Not availabe	0.333333	3	I	Cyanobacteria	Cyanobacteriia	Cyanobacteriales	Chroococcidiopsaceae	Chlorogloea
FR798921.1.1467	Not availabe	0.333333	9	I	Cyanobacteria	Cyanobacteriia	Cyanobacteriales	Microcystaceae	Chalicogloea
FR798925.1.1462	Not availabe	1	2	I	Cyanobacteria	Cyanobacteriia	Cyanobacteriales	Chroococcidiopsaceae	Uncultured
FR798927.1.1464	Not availabe	0	1	I	Cyanobacteria	Cyanobacteriia	Cyanobacteriales	Microcystaceae	Pleurocapsa
FR798928.1.1464	Not availabe	0	1	I	Cyanobacteria	Cyanobacteriia	Cyanobacteriales	Chroococcidiopsaceae	Gloeocapsa
FR798929.1.1462	Not availabe	0.333333	3	I	Cyanobacteria	Cyanobacteriia	Cyanobacteriales	Microcystaceae	Pleurocapsa
FR798933.1.1464	Not availabe	0	1	III	Cyanobacteria	Cyanobacteriia	Leptolyngbyales	Leptolyngbyaceae	Leptolyngbya
FR798944.1.1462	Not availabe	0	1	III	Cyanobacteria	Cyanobacteriia	Pseudanabaenales	Pseudanabaenaceae	Pseudanabaena
FR852982.1.1454	Not availabe	1	2	I	Cyanobacteria	Cyanobacteriia	Cyanobacteriales	Chroococcidiopsaceae	Dapisostemonum
GAFC01002709.91.1436	Not availabe	0.5	2	N.A.	Cyanobacteria	Cyanobacteriia	Cyanobacteriales	Uncultured	Mix
GAKE01024028.6.1397	Not availabe	0	1	III	Cyanobacteria	Cyanobacteriia	Leptolyngbyales	Leptolyngbyaceae	Leptolyngbya
GBIF01031523.1.1477	Not availabe	0.666667	3	I	Cyanobacteria	Cyanobacteriia	Cyanobacteriales	Chroococcidiopsaceae	Chroococcidiopsis
GFKB01059596.80.1570	Not availabe	0	1	N.A.	Cyanobacteria	Cyanobacteriia	Cyanobacteriales	Uncultured	Bdelloura
GQ002422.1.1311	Not availabe	1	8	I	Cyanobacteria	Cyanobacteriia	Cyanobacteriales	Chroococcidiopsaceae	Chroococcidiopsis
GQ087815.1.1309	Not availabe	1	1	I	Cyanobacteria	Cyanobacteriia	Cyanobacteriales	Chroococcidiopsaceae	Chroococcidiopsis
GQ129887.1.1420	Availabe	0.4	5	I	Cyanobacteria	Cyanobacteriia	Cyanobacteriales	Chroococcidiopsaceae	Mix
GQ130142.1.1451	Availabe	0.04	25	I	Cyanobacteria	Cyanobacteriia	Synechococcales	Cyanobiaceae	Cyanobium
GQ131853.1.1206	Not availabe	0	1	III	Cyanobacteria	Cyanobacteriia	Cyanobacteriales	Geitlerinemaceae	Geitlerinema
GQ162216.1.1287	Not availabe	0	4	III	Cyanobacteria	Cyanobacteriia	Phormidesmiales	Phormidesmiaceae	Phormidesmis
GQ162221.1.1294	Not availabe	0	2	II	Cyanobacteria	Cyanobacteriia	Cyanobacteriales	Xenococcaceae	Pleurocapsa
GQ162223.1.1292	Not availabe	0	1	III	Cyanobacteria	Cyanobacteriia	Leptolyngbyales	Leptolyngbyaceae	Leptolyngbya
GQ162224.1.1279	Not availabe	0	1	I	Cyanobacteria	Cyanobacteriia	Cyanobacteriales	Chroococcidiopsaceae	Aliterella
GQ243430.1.1414	Not availabe	0	1	III	Cyanobacteria	Cyanobacteriia	Phormidesmiales	Nodosilineaceae	Leptolyngbya
GQ324963.1.1440	Not availabe	1	1	III	Cyanobacteria	Cyanobacteriia	Leptolyngbyales	Leptolyngbyaceae	Leptolyngbya
GQ324966.1.1425	Not availabe	1	1	III	Cyanobacteria	Cyanobacteriia	Pseudanabaenales	Pseudanabaenaceae	Pseudanabaena
GQ340127.1.1348	Not availabe	0.5	2	I	Cyanobacteria	Cyanobacteriia	Cyanobacteriales	Gloeocapsaceae	Gloeocapsa
GQ370819.1.1463	Not availabe	1	1	I	Cyanobacteria	Cyanobacteriia	Thermosynechococcales	Acaryochloridaceae	Acaryochloris
GQ375044.1.1439	Not availabe	0	1	I	Cyanobacteria	Cyanobacteriia	Cyanobacteriales	Gloeocapsaceae	Gloeocapsa
GQ375049.1.1442	Not availabe	0	3	I	Cyanobacteria	Cyanobacteriia	Cyanobacteriales	Gloeocapsaceae	Gloeocapsa
GQ375051.1.1395	Availabe	0	14	IV/V	Cyanobacteria	Cyanobacteriia	Cyanobacteriales	Nostocaceae	Fischerella
GQ379567.1.1226	Not availabe	1	1	III	Cyanobacteria	Cyanobacteriia	Cyanobacteriales	Phormidiaceae	Tychonema
GQ397051.1.1456	Not availabe	1	1	N.A.	Cyanobacteria	Cyanobacteriia	Cyanobacteriales	Cyanobacteriales Incertae Sedis	Uncultured
GQ397093.1.1454	Not availabe	0	1	N.A.	Cyanobacteria	Cyanobacteriia	SepB-3	Uncultured	NA
GQ402018.1.1298	Not availabe	0	3	III	Cyanobacteria	Cyanobacteriia	Cyanobacteriales	Desertifilaceae	Oscillatoria
GQ441198.1.1446	Not availabe	0.111111	18	IV/V	Cyanobacteria	Cyanobacteriia	Cyanobacteriales	Nostocaceae	Rivularia
GQ441216.1.1446	Not availabe	1	1	III	Cyanobacteria	Cyanobacteriia	Cyanobacteriales	Phormidiaceae	Lyngbya
GQ441247.1.1450	Availabe	1	3	III	Cyanobacteria	Cyanobacteriia	Cyanobacteriales	Paraspirulinaceae	Mix
GQ441272.1.1447	Not availabe	1	1	III	Cyanobacteria	Cyanobacteriia	Cyanobacteriales	Phormidiaceae	Lyngbya
GQ441277.1.1450	Not availabe	0.9	10	III	Cyanobacteria	Cyanobacteriia	Cyanobacteriales	Phormidiaceae	Kamptonema
GQ441300.1.1417	Not availabe	1	2	III	Cyanobacteria	Cyanobacteriia	Cyanobacteriales	Phormidiaceae	Lyngbya
GQ441323.1.1455	Not availabe	0.5	2	III	Cyanobacteria	Cyanobacteriia	Phormidesmiales	Phormidesmiaceae	Phormidesmis
GQ487938.1.1356	Not availabe	0.25	4	III	Cyanobacteria	Cyanobacteriia	Leptolyngbyales	Leptolyngbyaceae	Leptolyngbya
GQ495618.1.1358	Not availabe	0	1	III	Cyanobacteria	Cyanobacteriia	Phormidesmiales	Nodosilineaceae	Nodosilinea
GQ848190.1.1434	Not availabe	0.6	5	III	Cyanobacteria	Cyanobacteriia	Limnotrichales	Limnotrichaceae	Limnothrix
GQ859605.1.1282	Not availabe	0	3	IV/V	Cyanobacteria	Cyanobacteriia	Cyanobacteriales	Nostocaceae	Cylindrospermum
GQ859625.1.1280	Not availabe	0	3	IV/V	Cyanobacteria	Cyanobacteriia	Cyanobacteriales	Nostocaceae	Calothrix
GQ859628.1.1281	Not availabe	0	1	IV/V	Cyanobacteria	Cyanobacteriia	Cyanobacteriales	Nostocaceae	Gloeotrichia
GQ859637.1.1280	Not availabe	0	1	I	Cyanobacteria	Cyanobacteriia	Cyanobacteriales	Microcystaceae	Merismopedia
GQ859640.1.1278	Not availabe	0	11	III	Cyanobacteria	Cyanobacteriia	Pseudanabaenales	Pseudanabaenaceae	Pseudanabaena
GQ859645.1.1278	Not availabe	0	2	III	Cyanobacteria	Cyanobacteriia	Leptolyngbyales	Leptolyngbyaceae	Alkalinema
GQ859646.1.1280	Not availabe	0	4	III	Cyanobacteria	Cyanobacteriia	Limnotrichales	Limnotrichaceae	Limnothrix
GU061750.1.1434	Not availabe	0.666667	3	I	Cyanobacteria	Cyanobacteriia	Synechococcales	Cyanobiaceae	Cyanobium
GU085101.1.1411	Availabe	0	7	III	Cyanobacteria	Cyanobacteriia	Cyanobacteriales	Phormidiaceae	Mix
GU118090.1.1425	Not availabe	1	1	I	Cyanobacteria	Cyanobacteriia	Thermosynechococcales	Acaryochloridaceae	Acaryochloris
GU118172.1.1410	Not availabe	1	8	III	Cyanobacteria	Cyanobacteriia	Cyanobacteriales	Coleofasciculaceae	Uncultured
GU118753.1.1409	Not availabe	1	1	III	Cyanobacteria	Cyanobacteriia	Cyanobacteriales	Cyanobacteriaceae	Geminobacterium
GU118858.1.1412	Not availabe	1	2	III	Cyanobacteria	Cyanobacteriia	Leptolyngbyales	Leptolyngbyaceae	Uncultured
GU119438.1.1393	Availabe	0.953704	108	I	Cyanobacteria	Cyanobacteriia	Synechococcales	Cyanobiaceae	Mix
GU213176.1.1452	Not availabe	0	2	III	Cyanobacteria	Cyanobacteriia	Phormidesmiales	Phormidesmiaceae	Phormidium
GU213179.1.1343	Not availabe	0	1	III	Cyanobacteria	Cyanobacteriia	Phormidesmiales	Phormidesmiaceae	Phormidium
GU233830.1.1360	Not availabe	1	1	I	Cyanobacteria	Cyanobacteriia	Cyanobacteriales	Rubidibacteraceae	Uncultured
GU233831.1.1378	Not availabe	1	1	I	Cyanobacteria	Cyanobacteriia	Cyanobacteriales	Rubidibacteraceae	Uncultured
GU238273.1.1326	Not availabe	0.6	5	III	Cyanobacteria	Cyanobacteriia	Cyanobacteriales	Phormidiaceae	Trichodesmium
GU305759.1.1449	Availabe	0.882353	17	I	Cyanobacteria	Cyanobacteriia	Synechococcales	Cyanobiaceae	Cyanobium
GU396092.1.1419	Not availabe	0	9	IV/V	Cyanobacteria	Cyanobacteriia	Cyanobacteriales	Nostocaceae	Nostoc
GU434226.1.1447	Availabe	0	2	IV/V	Cyanobacteria	Cyanobacteriia	Cyanobacteriales	Nostocaceae	Mix
GU437443.1.1466	Not availabe	1	2	N.A.	Cyanobacteria	Cyanobacteriia	Eurycoccales	Uncultured	Uncultured
GU437456.1.1470	Not availabe	1	1	N.A.	Cyanobacteria	Cyanobacteriia	Eurycoccales	Uncultured	Uncultured
GU437565.1.1461	Not availabe	0.75	4	I	Cyanobacteria	Cyanobacteriia	Cyanobacteriales	Rubidibacteraceae	Dactylococcopsis
GU935349.1.1683	Not availabe	0	1	III	Cyanobacteria	Cyanobacteriia	Leptolyngbyales	Leptolyngbyaceae	LB3-76
GU935350.1.1796	Not availabe	0	1	III	Cyanobacteria	Cyanobacteriia	Leptolyngbyales	Leptolyngbyaceae	Leptolyngbya
GU935359.1.1864	Not availabe	0	1	III	Cyanobacteria	Cyanobacteriia	Pseudanabaenales	Pseudanabaenaceae	Pseudanabaena
GU941069.1.1226	Not availabe	0.5	2	I	Cyanobacteria	Cyanobacteriia	Synechococcales	Cyanobiaceae	Prochlorococcus
HE975019.1.1971	Not availabe	0.5	2	III	Cyanobacteria	Cyanobacteriia	Phormidesmiales	Phormidesmiaceae	Phormidium
HF677144.1.1321	Not availabe	0.333333	3	III	Cyanobacteria	Cyanobacteriia	Phormidesmiales	Nodosilineaceae	Nodosilinea
HF677155.1.1325	Not availabe	1	1	III	Cyanobacteria	Cyanobacteriia	Pseudanabaenales	Pseudanabaenaceae	Uncultured
HF677539.1.1307	Not availabe	1	1	III	Cyanobacteria	Cyanobacteriia	Cyanobacteriales	Geitlerinemaceae	Geitlerinema
HF678491.1.1549	Not availabe	0	5	IV/V	Cyanobacteria	Cyanobacteriia	Cyanobacteriales	Nostocaceae	Mix
HG938328.1.1212	Not availabe	1	1	III	Cyanobacteria	Cyanobacteriia	Cyanobacteriales	Prochloraceae	Prochloron
HG938349.1.1470	Not availabe	1	3	II	Cyanobacteria	Cyanobacteriia	Cyanobacteriales	Xenococcaceae	Pleurocapsa
HG942525.1.1266	Not availabe	0	2	IV/V	Cyanobacteria	Cyanobacteriia	Cyanobacteriales	Nostocaceae	Cylindrospermopsis
HG970680.1.1401	Not availabe	1	1	III	Cyanobacteria	Cyanobacteriia	Phormidesmiales	Nodosilineaceae	Nodosilinea
HG970681.1.1391	Not availabe	1	1	III	Cyanobacteria	Cyanobacteriia	Leptolyngbyales	Leptolyngbyaceae	Uncultured
HM022186.1.1267	Not availabe	0.333333	3	III	Cyanobacteria	Cyanobacteriia	Phormidesmiales	Nodosilineaceae	Nodosilinea
HM105583.1.1459	Not availabe	0.1	10	III	Cyanobacteria	Cyanobacteriia	Leptolyngbyales	Leptolyngbyaceae	Pantalinema
HM126903.1.1410	Not availabe	1	1	III	Cyanobacteria	Cyanobacteriia	Cyanobacteriales	Phormidiaceae	Planktothrix
HM127710.1.1416	Not availabe	1	3	I	Cyanobacteria	Cyanobacteriia	Cyanobacteriales	Microcystaceae	Synechocystis
HM128037.1.1417	Not availabe	1	1	III	Cyanobacteria	Cyanobacteriia	Phormidesmiales	Nodosilineaceae	Nodosilinea
HM128237.1.1420	Not availabe	0.545455	11	I	Cyanobacteria	Cyanobacteriia	Cyanobacteriales	Microcystaceae	Synechocystis
HM128346.1.1411	Not availabe	1	1	III	Cyanobacteria	Cyanobacteriia	Cyanobacteriales	Cyanobacteriaceae	Geminocystis
HM217045.1.1446	Availabe	0.25	12	N.A.	Cyanobacteria	Cyanobacteriia	Oxyphotobacteria Incertae Sedis	Unknown Family	Mix
HM217073.1.1424	Not availabe	0.111111	9	III	Cyanobacteria	Cyanobacteriia	Phormidesmiales	Nodosilineaceae	Nodosilinea
HM217079.1.1399	Not availabe	0	2	III	Cyanobacteria	Cyanobacteriia	Phormidesmiales	Nodosilineaceae	Nodosilinea
HM217081.1.1468	Not availabe	0	1	III	Cyanobacteria	Cyanobacteriia	Cyanobacteriales	Phormidiaceae	Tychonema
HM224419.1.1422	Not availabe	1	1	IV/V	Cyanobacteria	Cyanobacteriia	Cyanobacteriales	Nostocaceae	Calothrix
HM224448.1.1411	Not availabe	0.333333	3	IV/V	Cyanobacteria	Cyanobacteriia	Cyanobacteriales	Nostocaceae	Mix
HM235816.1.1402	Not availabe	0	3	IV/V	Cyanobacteria	Cyanobacteriia	Cyanobacteriales	Nostocaceae	Nostoc
HM240868.1.1312	Not availabe	1	9	N.A.	Cyanobacteria	Cyanobacteriia	Cyanobacteriales	Uncultured	Uncultured
HM240876.1.1311	Not availabe	1	1	I	Cyanobacteria	Cyanobacteriia	Cyanobacteriales	Chroococcidiopsaceae	Aliterella
HM240877.1.1312	Not availabe	1	2	N.A.	Cyanobacteria	Cyanobacteriia	Cyanobacteriales	Uncultured	Uncultured
HM240882.1.1306	Not availabe	1	1	N.A.	Cyanobacteria	Cyanobacteriia	Cyanobacteriales	Uncultured	Uncultured
HM240889.1.1308	Not availabe	1	1	I	Cyanobacteria	Cyanobacteriia	Thermosynechococcales	Thermosynechococcaceae	Uncultured
HM240892.1.1309	Not availabe	1	1	N.A.	Cyanobacteria	Cyanobacteriia	Cyanobacteriales	Uncultured	Uncultured
HM240893.1.1308	Not availabe	1	1	N.A.	Cyanobacteria	Cyanobacteriia	Cyanobacteriales	Uncultured	Uncultured
HM240912.1.1310	Not availabe	1	2	N.A.	Cyanobacteria	Cyanobacteriia	Cyanobacteriales	Uncultured	Uncultured
HM240914.1.1310	Not availabe	1	2	N.A.	Cyanobacteria	Cyanobacteriia	Cyanobacteriales	Uncultured	Uncultured
HM240916.1.1305	Not availabe	0.4	5	IV/V	Cyanobacteria	Cyanobacteriia	Cyanobacteriales	Nostocaceae	Nostoc
HM240923.1.1309	Not availabe	1	8	N.A.	Cyanobacteria	Cyanobacteriia	Cyanobacteriales	Uncultured	Uncultured
HM240924.1.1310	Not availabe	1	1	III	Cyanobacteria	Cyanobacteriia	Limnotrichales	Limnotrichaceae	Limnothrix
HM240926.1.1311	Not availabe	1	1	N.A.	Cyanobacteria	Cyanobacteriia	Cyanobacteriales	Uncultured	Uncultured
HM240930.1.1311	Not availabe	1	1	III	Cyanobacteria	Cyanobacteriia	Leptolyngbyales	Leptolyngbyaceae	Leptolyngbya
HM240937.1.1310	Not availabe	1	3	III	Cyanobacteria	Cyanobacteriia	Cyanobacteriales	Coleofasciculaceae	Uncultured
HM240939.1.1310	Availabe	1	2	N.A.	Cyanobacteria	Cyanobacteriia	Mix	Mix	Mix
HM240940.1.1311	Not availabe	1	1	III	Cyanobacteria	Cyanobacteriia	Cyanobacteriales	Coleofasciculaceae	Microcoleus
HM240941.1.1310	Not availabe	1	1	I	Cyanobacteria	Cyanobacteriia	Cyanobacteriales	Chroococcidiopsaceae	Uncultured
HM240942.1.1312	Not availabe	1	1	III	Cyanobacteria	Cyanobacteriia	Cyanobacteriales	Coleofasciculaceae	Uncultured
HM240950.1.1313	Not availabe	1	4	N.A.	Cyanobacteria	Cyanobacteriia	Cyanobacteriales	Uncultured	Uncultured
HM240953.1.1306	Not availabe	1	1	III	Cyanobacteria	Cyanobacteriia	Leptolyngbyales	Leptolyngbyaceae	Uncultured
HM240964.1.1311	Not availabe	1	3	N.A.	Cyanobacteria	Cyanobacteriia	Cyanobacteriales	Uncultured	Uncultured
HM240967.1.1311	Not availabe	1	2	N.A.	Cyanobacteria	Cyanobacteriia	Cyanobacteriales	Uncultured	Uncultured
HM240974.1.1315	Not availabe	1	1	N.A.	Cyanobacteria	Cyanobacteriia	Cyanobacteriales	Uncultured	Uncultured
HM240975.1.1311	Not availabe	1	1	III	Cyanobacteria	Cyanobacteriia	Leptolyngbyales	Leptolyngbyaceae	MTP1
HM240982.1.1313	Not availabe	1	1	I	Cyanobacteria	Cyanobacteriia	Cyanobacteriales	Chroococcidiopsaceae	Uncultured
HM240984.1.1311	Not availabe	1	1	III	Cyanobacteria	Cyanobacteriia	Leptolyngbyales	Leptolyngbyaceae	Leptolyngbya
HM240985.1.1310	Not availabe	1	1	I	Cyanobacteria	Cyanobacteriia	Cyanobacteriales	Chroococcidiopsaceae	Myxosarcina
HM240989.1.1315	Not availabe	1	1	N.A.	Cyanobacteria	Cyanobacteriia	Cyanobacteriales	Uncultured	Uncultured
HM240991.1.1320	Not availabe	1	1	III	Cyanobacteria	Cyanobacteriia	Cyanobacteriales	Phormidiaceae	Tychonema
HM240994.1.1310	Not availabe	1	3	III	Cyanobacteria	Cyanobacteriia	Cyanobacteriales	Coleofasciculaceae	Wilmottia
HM240995.1.1311	Not availabe	1	2	N.A.	Cyanobacteria	Cyanobacteriia	Cyanobacteriales	Uncultured	Uncultured
HM241001.1.1311	Not availabe	1	1	I	Cyanobacteria	Cyanobacteriia	Cyanobacteriales	Chroococcidiopsaceae	Myxosarcina
HM241004.1.1311	Not availabe	1	4	I	Cyanobacteria	Cyanobacteriia	Cyanobacteriales	Chroococcidiopsaceae	Uncultured
HM241015.1.1307	Not availabe	1	1	N.A.	Cyanobacteria	Cyanobacteriia	Cyanobacteriales	Uncultured	Uncultured
HM241023.1.1311	Not availabe	1	6	N.A.	Cyanobacteria	Cyanobacteriia	Cyanobacteriales	Uncultured	Uncultured
HM241039.1.1314	Not availabe	1	1	I	Cyanobacteria	Cyanobacteriia	Cyanobacteriales	Chroococcidiopsaceae	Aliterella
HM241065.1.1312	Not availabe	1	5	N.A.	Cyanobacteria	Cyanobacteriia	Cyanobacteriales	Uncultured	Uncultured
HM241067.1.1309	Not availabe	1	1	I	Cyanobacteria	Cyanobacteriia	Cyanobacteriales	Microcystaceae	Synechocystis
HM241072.1.1310	Not availabe	1	1	I	Cyanobacteria	Cyanobacteriia	Thermosynechococcales	Thermosynechococcaceae	Uncultured
HM241076.1.1309	Not availabe	1	1	I	Cyanobacteria	Cyanobacteriia	Cyanobacteriales	Chroococcidiopsaceae	Myxosarcina
HM241118.1.1413	Not availabe	1	4	I	Cyanobacteria	Cyanobacteriia	Cyanobacteriales	Chroococcidiopsaceae	Chroococcidiopsis
HM264029.1.1311	Not availabe	1	1	III	Cyanobacteria	Cyanobacteriia	Leptolyngbyales	Leptolyngbyaceae	Leptolyngbya
HM273026.1.1308	Availabe	0.368421	19	III	Cyanobacteria	Cyanobacteriia	Phormidesmiales	Nodosilineaceae	Mix
HM288019.1.1310	Not availabe	1	2	IV/V	Cyanobacteria	Cyanobacteriia	Cyanobacteriales	Nostocaceae	Scytonema
HM308437.1.1312	Not availabe	1	2	III	Cyanobacteria	Cyanobacteriia	Leptolyngbyales	Leptolyngbyaceae	Oscillatoria
HM332259.1.1309	Not availabe	1	1	III	Cyanobacteria	Cyanobacteriia	Cyanobacteriales	Phormidiaceae	Uncultured
HM333963.1.1311	Not availabe	0.5	2	III	Cyanobacteria	Cyanobacteriia	Leptolyngbyales	Leptolyngbyaceae	CENA518
HM334271.1.1309	Not availabe	1	2	N.A.	Cyanobacteria	Cyanobacteriia	Cyanobacteriales	Uncultured	Uncultured
HM445952.1.1445	Not availabe	1	1	III	Cyanobacteria	Cyanobacteriia	Cyanobacteriales	Cyanobacteriaceae	Annamia
HM573463.1.1425	Not availabe	0	1	IV/V	Cyanobacteria	Cyanobacteriia	Cyanobacteriales	Nostocaceae	Nostoc
HM573464.1.1410	Not availabe	0	1	IV/V	Cyanobacteria	Cyanobacteriia	Cyanobacteriales	Nostocaceae	Fischerella
HM585026.1.1263	Not availabe	0	1	N.A.	Cyanobacteria	Cyanobacteriia	Eurycoccales	Eurycoccales Incertae Sedis	Synechococcus
HM629428.1.1408	Not availabe	0	23	IV/V	Cyanobacteria	Cyanobacteriia	Cyanobacteriales	Nostocaceae	Scytonema
HM630185.1.1434	Not availabe	1	1	III	Cyanobacteria	Cyanobacteriia	Cyanobacteriales	Oscillatoriaceae	Uncultured
HM748318.1.1449	Not availabe	0	1	I	Cyanobacteria	Cyanobacteriia	Thermosynechococcales	Thermosynechococcaceae	Loriellopsis
HM751842.1.1414	Not availabe	0	7	IV/V	Cyanobacteria	Cyanobacteriia	Cyanobacteriales	Nostocaceae	Calothrix
HM751848.1.1219	Not availabe	0	1	IV/V	Cyanobacteria	Cyanobacteriia	Cyanobacteriales	Nostocaceae	Tolypothrix
HM751856.1.1629	Not availabe	0	1	IV/V	Cyanobacteria	Cyanobacteriia	Cyanobacteriales	Nostocaceae	Calothrix
HM768687.1.1343	Not availabe	0.75	4	III	Cyanobacteria	Cyanobacteriia	Cyanobacteriales	Paraspirulinaceae	Spirulina
HM780044.1.1260	Not availabe	1	2	IV/V	Cyanobacteria	Cyanobacteriia	Cyanobacteriales	Nostocaceae	Desmonostoc
HM799026.1.1392	Not availabe	1	1	III	Cyanobacteria	Cyanobacteriia	Cyanobacteriales	Cyanobacteriaceae	Geminobacterium
HM836143.1.1308	Not availabe	1	2	I	Cyanobacteria	Cyanobacteriia	Cyanobacteriales	Chroococcidiopsaceae	Uncultured
HQ188983.1.1324	Not availabe	0.818182	11	III	Cyanobacteria	Cyanobacteriia	Pseudanabaenales	Pseudanabaenaceae	Pseudanabaena
HQ188988.1.1329	Not availabe	1	1	III	Cyanobacteria	Cyanobacteriia	Phormidesmiales	Nodosilineaceae	Nodosilinea
HQ189002.1.1341	Not availabe	1	1	III	Cyanobacteria	Cyanobacteriia	Cyanobacteriales	Phormidiaceae	Uncultured
HQ189036.1.1330	Not availabe	1	1	I	Cyanobacteria	Cyanobacteriia	Cyanobacteriales	Chroococcidiopsaceae	Chroococcidiopsis
HQ189065.1.1332	Not availabe	1	1	III	Cyanobacteria	Cyanobacteriia	Cyanobacteriales	Phormidiaceae	Kamptonema
HQ189092.1.1330	Not availabe	1	1	I	Cyanobacteria	Cyanobacteriia	Cyanobacteriales	Chroococcidiopsaceae	Uncultured
HQ189107.1.1331	Not availabe	0.857143	7	III	Cyanobacteria	Cyanobacteriia	Cyanobacteriales	Coleofasciculaceae	Wilmottia
HQ327212.1.1462	Not availabe	1	2	III	Cyanobacteria	Cyanobacteriia	Leptolyngbyales	Leptolyngbyaceae	Chamaesiphon
HQ397136.1.1329	Not availabe	0.333333	3	IV/V	Cyanobacteria	Cyanobacteriia	Cyanobacteriales	Nostocaceae	Scytonema
HQ397170.1.1447	Not availabe	1	2	III	Cyanobacteria	Cyanobacteriia	Leptolyngbyales	Leptolyngbyaceae	Uncultured
HQ419021.1.1233	Not availabe	1	1	II	Cyanobacteria	Cyanobacteriia	Cyanobacteriales	Xenococcaceae	Pleurocapsa
HQ419023.1.1219	Not availabe	1	1	II	Cyanobacteria	Cyanobacteriia	Cyanobacteriales	Xenococcaceae	Pleurocapsa
HQ419024.1.1249	Not availabe	1	1	IV/V	Cyanobacteria	Cyanobacteriia	Cyanobacteriales	Nostocaceae	Rivularia
HQ419026.1.1221	Not availabe	1	1	IV/V	Cyanobacteria	Cyanobacteriia	Cyanobacteriales	Nostocaceae	Rivularia
HQ419028.1.1227	Not availabe	1	1	IV/V	Cyanobacteria	Cyanobacteriia	Cyanobacteriales	Nostocaceae	Rivularia
HQ419032.1.1201	Not availabe	1	1	IV/V	Cyanobacteria	Cyanobacteriia	Cyanobacteriales	Nostocaceae	Calothrix
HQ419195.1.1307	Not availabe	0	1	III	Cyanobacteria	Cyanobacteriia	Cyanobacteriales	Phormidiaceae	Planktothrix
HQ419202.1.1301	Not availabe	0	12	N.A.	Cyanobacteria	Cyanobacteriia	Cyanobacteriales	Cyanobacteriales Incertae Sedis	Microseira
HQ425194.1.1450	Availabe	0.6	5	III	Cyanobacteria	Cyanobacteriia	Cyanobacteriales	Geitlerinemaceae	Mix
HQ591533.1.1371	Not availabe	0.583333	24	IV/V	Cyanobacteria	Cyanobacteriia	Cyanobacteriales	Nostocaceae	Nostoc
HQ658457.1.1297	Not availabe	0	1	III	Cyanobacteria	Cyanobacteriia	Cyanobacteriales	Cyanobacteriaceae	Annamia
HQ658458.1.1297	Not availabe	0	1	I	Cyanobacteria	Cyanobacteriia	Thermosynechococcales	Thermosynechococcaceae	Synechococcus
HQ691895.1.1332	Not availabe	0.666667	3	III	Cyanobacteria	Cyanobacteriia	Phormidesmiales	Nodosilineaceae	Leptolyngbya
HQ700835.1.1224	Not availabe	0	1	IV/V	Cyanobacteria	Cyanobacteriia	Cyanobacteriales	Nostocaceae	Cylindrospermum
HQ730084.1.1414	Availabe	0.388889	18	III	Cyanobacteria	Cyanobacteriia	Cyanobacteriales	Oscillatoriaceae	Mix
HQ755632.1.1408	Not availabe	0.5	2	III	Cyanobacteria	Cyanobacteriia	Leptolyngbyales	Leptolyngbyaceae	Leptolyngbya
HQ832899.1.1379	Availabe	0	5	III	Cyanobacteria	Cyanobacteriia	Cyanobacteriales	Paraspirulinaceae	Mix
HQ832901.1.1392	Availabe	0	3	II	Cyanobacteria	Cyanobacteriia	Cyanobacteriales	Xenococcaceae	Mix
HQ832918.1.1311	Not availabe	0	2	III	Cyanobacteria	Cyanobacteriia	Leptolyngbyales	Leptolyngbyaceae	Calenema
HQ847569.1.1477	Not availabe	0	2	IV/V	Cyanobacteria	Cyanobacteriia	Cyanobacteriales	Nostocaceae	Fortiea
HQ904121.1.1449	Not availabe	0.25	4	III	Cyanobacteria	Cyanobacteriia	Pseudanabaenales	Pseudanabaenaceae	Pseudanabaena
JF158246.1.1312	Not availabe	1	1	III	Cyanobacteria	Cyanobacteriia	Leptolyngbyales	Leptolyngbyaceae	Arthronema
JF178835.1.1310	Not availabe	0.636364	11	IV/V	Cyanobacteria	Cyanobacteriia	Cyanobacteriales	Nostocaceae	Ancylothrix
JF181345.1.1310	Not availabe	1	5	III	Cyanobacteria	Cyanobacteriia	Cyanobacteriales	Coleofasciculaceae	Wilmottia
JF199033.1.1311	Not availabe	1	1	I	Cyanobacteria	Cyanobacteriia	Cyanobacteriales	Chroococcidiopsaceae	Uncultured
JF204229.1.1308	Not availabe	1	1	I	Cyanobacteria	Cyanobacteriia	Cyanobacteriales	Chroococcidiopsaceae	Uncultured
JF219483.1.1309	Not availabe	1	5	I	Cyanobacteria	Cyanobacteriia	Cyanobacteriales	Chroococcidiopsaceae	Chroococcidiopsis
JF219772.1.1309	Not availabe	1	2	I	Cyanobacteria	Cyanobacteriia	Cyanobacteriales	Chroococcidiopsaceae	Dapisostemonum
JF262062.1.1220	Not availabe	0.5	4	III	Cyanobacteria	Cyanobacteriia	Cyanobacteriales	Desertifilaceae	Hormoscilla
JF303683.1.1425	Not availabe	1	1	IV/V	Cyanobacteria	Cyanobacteriia	Cyanobacteriales	Nostocaceae	Fischerella
JF344054.1.1449	Not availabe	1	13	II	Cyanobacteria	Cyanobacteriia	Cyanobacteriales	Xenococcaceae	Xenococcus
JF703683.1.1269	Not availabe	0	1	I	Cyanobacteria	Cyanobacteriia	Cyanobacteriales	Chroococcidiopsaceae	Chroococcidiopsis
JF733449.1.1454	Not availabe	0.823529	17	III	Cyanobacteria	Cyanobacteriia	Cyanobacteriales	Coleofasciculaceae	Mix
JF747917.1.1476	Not availabe	1	38	III	Cyanobacteria	Cyanobacteriia	Cyanobacteriales	Cyanobacteriaceae	Annamia
JF766509.1.1459	Availabe	0.25	16	III	Cyanobacteria	Cyanobacteriia	Mix	Leptolyngbyaceae	RD011
JF810072.1.1251	Availabe	0	9	II	Cyanobacteria	Cyanobacteriia	Cyanobacteriales	Xenococcaceae	Mix
JF810073.1.1260	Not availabe	0	2	I	Cyanobacteria	Cyanobacteriia	Cyanobacteriales	Chroococcidiopsaceae	Chroococcidiopsis
JF810074.1.1247	Not availabe	0	1	II	Cyanobacteria	Cyanobacteriia	Cyanobacteriales	Xenococcaceae	Pleurocapsa
JF810078.1.1211	Not availabe	0	2	II	Cyanobacteria	Cyanobacteriia	Cyanobacteriales	Xenococcaceae	Pleurocapsa
JF830220.1.1459	Not availabe	0.952381	21	III	Cyanobacteria	Cyanobacteriia	Cyanobacteriales	Phormidiaceae	Planktothrix
JF925321.1.1432	Not availabe	0	3	III	Cyanobacteria	Cyanobacteriia	Leptolyngbyales	Leptolyngbyaceae	Leptolyngbya
JJML01000087.3268.4756	Availabe	0	2	N.A.	Cyanobacteria	Cyanobacteriia	Mix	Mix	Mix
JN037922.1.1453	Not availabe	1	1	N.A.	Cyanobacteria	Cyanobacteriia	Cyanobacteriales	Uncultured	Uncultured
JN126186.1.1451	Not availabe	1	6	III	Cyanobacteria	Cyanobacteriia	Cyanobacteriales	Prochloraceae	Prochloron
JN157662.1.1450	Not availabe	1	2	III	Cyanobacteria	Cyanobacteriia	Cyanobacteriales	Cyanobacteriaceae	Geminobacterium
JN178063.1.1483	Not availabe	1	2	III	Cyanobacteria	Cyanobacteriia	Cyanobacteriales	Phormidiaceae	Phormidium
JN178331.1.1482	Not availabe	1	1	III	Cyanobacteria	Cyanobacteriia	Leptolyngbyales	Leptolyngbyaceae	Pantalinema
JN178383.1.1503	Not availabe	1	1	N.A.	Cyanobacteria	Cyanobacteriia	Cyanobacteriales	Uncultured	Uncultured
JN178405.1.1498	Not availabe	0.333333	3	III	Cyanobacteria	Cyanobacteriia	Leptolyngbyales	Leptolyngbyaceae	Leptolyngbya
JN178495.1.1480	Not availabe	1	1	IV/V	Cyanobacteria	Cyanobacteriia	Cyanobacteriales	Nostocaceae	Tolypothrix
JN229884.1.1409	Not availabe	1	3	I	Cyanobacteria	Cyanobacteriia	Cyanobacteriales	Chroococcidiopsaceae	Uncultured
JN229889.1.1412	Not availabe	1	7	I	Cyanobacteria	Cyanobacteriia	Cyanobacteriales	Chroococcidiopsaceae	Uncultured
JN382238.1.1500	Not availabe	1	2	III	Cyanobacteria	Cyanobacteriia	Cyanobacteriales	Coleofasciculaceae	Potamolinea
JN397959.1.1411	Not availabe	1	1	III	Cyanobacteria	Cyanobacteriia	Cyanobacteriales	Cyanobacteriaceae	Annamia
JN398099.1.1418	Not availabe	1	2	III	Cyanobacteria	Cyanobacteriia	Cyanobacteriales	Coleofasciculaceae	Uncultured
JN398122.1.1413	Not availabe	1	1	III	Cyanobacteria	Cyanobacteriia	Cyanobacteriales	Coleofasciculaceae	Uncultured
JN427222.1.1354	Not availabe	1	94	III	Cyanobacteria	Cyanobacteriia	Cyanobacteriales	Paraspirulinaceae	Spirulina
JN427247.1.1390	Not availabe	1	222	I	Cyanobacteria	Cyanobacteriia	Cyanobacteriales	Rubidibacteraceae	Dactylococcopsis
JN427623.1.1365	Not availabe	0.941176	17	III	Cyanobacteria	Cyanobacteriia	Cyanobacteriales	Desertifilaceae	Roseofilum
JN427846.1.1318	Not availabe	1	5	III	Cyanobacteria	Cyanobacteriia	Cyanobacteriales	Coleofasciculaceae	Coleofasciculus
JN427922.1.1250	Not availabe	1	1	III	Cyanobacteria	Cyanobacteriia	Cyanobacteriales	Coleofasciculaceae	Coleofasciculus
JN428222.1.1324	Not availabe	1	1	III	Cyanobacteria	Cyanobacteriia	Cyanobacteriales	Coleofasciculaceae	Coleofasciculus
JN428369.1.1285	Not availabe	1	107	III	Cyanobacteria	Cyanobacteriia	Leptolyngbyales	Leptolyngbyaceae	Uncultured
JN428412.1.1342	Not availabe	1	1	III	Cyanobacteria	Cyanobacteriia	Leptolyngbyales	Leptolyngbyaceae	Uncultured
JN428543.1.1381	Not availabe	1	1	III	Cyanobacteria	Cyanobacteriia	Cyanobacteriales	Coleofasciculaceae	Coleofasciculus
JN428607.1.1416	Not availabe	1	16	III	Cyanobacteria	Cyanobacteriia	Phormidesmiales	Phormidesmiaceae	Phormidium
JN428741.1.1361	Not availabe	1	12	III	Cyanobacteria	Cyanobacteriia	Leptolyngbyales	Leptolyngbyaceae	Uncultured
JN429000.1.1334	Not availabe	1	1	III	Cyanobacteria	Cyanobacteriia	Cyanobacteriales	Coleofasciculaceae	Coleofasciculus
JN429036.1.1418	Not availabe	1	50	I	Cyanobacteria	Cyanobacteriia	Cyanobacteriales	Rubidibacteraceae	Dactylococcopsis
JN429066.1.1375	Not availabe	1	5	I	Cyanobacteria	Cyanobacteriia	Cyanobacteriales	Rubidibacteraceae	Dactylococcopsis
JN429688.1.1245	Not availabe	1	15	III	Cyanobacteria	Cyanobacteriia	Leptolyngbyales	Leptolyngbyaceae	Uncultured
JN429717.1.1412	Not availabe	1	5	I	Cyanobacteria	Cyanobacteriia	Cyanobacteriales	Rubidibacteraceae	Dactylococcopsis
JN429758.1.1355	Not availabe	1	1	I	Cyanobacteria	Cyanobacteriia	Cyanobacteriales	Rubidibacteraceae	Dactylococcopsis
JN429933.1.1245	Not availabe	1	1	III	Cyanobacteria	Cyanobacteriia	Cyanobacteriales	Coleofasciculaceae	Coleofasciculus
JN430432.1.1307	Not availabe	1	1	III	Cyanobacteria	Cyanobacteriia	Cyanobacteriales	Coleofasciculaceae	Coleofasciculus
JN430493.1.1387	Not availabe	1	1	I	Cyanobacteria	Cyanobacteriia	Cyanobacteriales	Rubidibacteraceae	Dactylococcopsis
JN430518.1.1234	Not availabe	1	1	III	Cyanobacteria	Cyanobacteriia	Cyanobacteriales	Paraspirulinaceae	Spirulina
JN430538.1.1289	Not availabe	1	1	III	Cyanobacteria	Cyanobacteriia	Cyanobacteriales	Coleofasciculaceae	Coleofasciculus
JN430629.1.1308	Not availabe	1	1	I	Cyanobacteria	Cyanobacteriia	Cyanobacteriales	Rubidibacteraceae	Dactylococcopsis
JN430737.1.1307	Not availabe	1	1	III	Cyanobacteria	Cyanobacteriia	Cyanobacteriales	Coleofasciculaceae	Coleofasciculus
JN430902.1.1210	Not availabe	1	2	I	Cyanobacteria	Cyanobacteriia	Cyanobacteriales	Rubidibacteraceae	Dactylococcopsis
JN431024.1.1379	Not availabe	1	26	III	Cyanobacteria	Cyanobacteriia	Leptolyngbyales	Leptolyngbyaceae	Uncultured
JN431093.1.1358	Not availabe	1	2	I	Cyanobacteria	Cyanobacteriia	Cyanobacteriales	Rubidibacteraceae	Dactylococcopsis
JN431655.1.1271	Not availabe	1	1	III	Cyanobacteria	Cyanobacteriia	Cyanobacteriales	Coleofasciculaceae	Coleofasciculus
JN432486.1.1352	Not availabe	1	353	III	Cyanobacteria	Cyanobacteriia	Leptolyngbyales	Leptolyngbyaceae	Uncultured
JN432578.1.1345	Not availabe	1	1	III	Cyanobacteria	Cyanobacteriia	Cyanobacteriales	Coleofasciculaceae	Coleofasciculus
JN432588.1.1407	Not availabe	1	16	III	Cyanobacteria	Cyanobacteriia	Leptolyngbyales	Leptolyngbyaceae	Uncultured
JN433145.1.1384	Not availabe	1	4	I	Cyanobacteria	Cyanobacteriia	Cyanobacteriales	Rubidibacteraceae	Dactylococcopsis
JN433405.1.1285	Not availabe	1	1	III	Cyanobacteria	Cyanobacteriia	Cyanobacteriales	Coleofasciculaceae	Coleofasciculus
JN434668.1.1289	Not availabe	1	2	III	Cyanobacteria	Cyanobacteriia	Cyanobacteriales	Desertifilaceae	Uncultured
JN435541.1.1347	Not availabe	1	1	III	Cyanobacteria	Cyanobacteriia	Cyanobacteriales	Coleofasciculaceae	Coleofasciculus
JN435739.1.1347	Not availabe	1	1	III	Cyanobacteria	Cyanobacteriia	Cyanobacteriales	Coleofasciculaceae	Coleofasciculus
JN435772.1.1329	Not availabe	1	8	III	Cyanobacteria	Cyanobacteriia	Phormidesmiales	Nodosilineaceae	Uncultured
JN435796.1.1351	Not availabe	1	2	III	Cyanobacteria	Cyanobacteriia	Leptolyngbyales	Leptolyngbyaceae	Uncultured
JN435803.1.1353	Not availabe	1	2	N.A.	Cyanobacteria	Cyanobacteriia	Oxyphotobacteria Incertae Sedis	Unknown Family	Uncultured
JN435877.1.1350	Not availabe	1	3	III	Cyanobacteria	Cyanobacteriia	Cyanobacteriales	Coleofasciculaceae	Coleofasciculus
JN435995.1.1346	Not availabe	1	1	III	Cyanobacteria	Cyanobacteriia	Cyanobacteriales	Coleofasciculaceae	Coleofasciculus
JN436966.1.1349	Not availabe	1	3	I	Cyanobacteria	Cyanobacteriia	Cyanobacteriales	Rubidibacteraceae	Dactylococcopsis
JN437291.1.1286	Not availabe	1	1	III	Cyanobacteria	Cyanobacteriia	Cyanobacteriales	Coleofasciculaceae	Coleofasciculus
JN437490.1.1279	Not availabe	1	1	III	Cyanobacteria	Cyanobacteriia	Phormidesmiales	Nodosilineaceae	Uncultured
JN437851.1.1226	Not availabe	1	4	III	Cyanobacteria	Cyanobacteriia	Phormidesmiales	Phormidesmiaceae	Phormidium
JN438072.1.1385	Not availabe	1	3	N.A.	Cyanobacteria	Cyanobacteriia	Eurycoccales	Uncultured	Uncultured
JN438345.1.1331	Not availabe	1	1	III	Cyanobacteria	Cyanobacteriia	Limnotrichales	Limnotrichaceae	Limnothrix
JN438527.1.1345	Not availabe	1	11	III	Cyanobacteria	Cyanobacteriia	Leptolyngbyales	Leptolyngbyaceae	Uncultured
JN438864.1.1391	Not availabe	1	1	III	Cyanobacteria	Cyanobacteriia	Leptolyngbyales	Leptolyngbyaceae	Uncultured
JN439763.1.1324	Not availabe	1	1	III	Cyanobacteria	Cyanobacteriia	Leptolyngbyales	Leptolyngbyaceae	Uncultured
JN440113.1.1338	Not availabe	1	1	III	Cyanobacteria	Cyanobacteriia	Cyanobacteriales	Coleofasciculaceae	Coleofasciculus
JN440118.1.1408	Not availabe	1	6	III	Cyanobacteria	Cyanobacteriia	Phormidesmiales	Phormidesmiaceae	Phormidium
JN440272.1.1330	Not availabe	1	7	I	Cyanobacteria	Cyanobacteriia	Cyanobacteriales	Rubidibacteraceae	Dactylococcopsis
JN440500.1.1319	Not availabe	1	1	III	Cyanobacteria	Cyanobacteriia	Cyanobacteriales	Coleofasciculaceae	Coleofasciculus
JN441568.1.1272	Not availabe	1	1	III	Cyanobacteria	Cyanobacteriia	Cyanobacteriales	Coleofasciculaceae	Coleofasciculus
JN442079.1.1342	Not availabe	1	1	III	Cyanobacteria	Cyanobacteriia	Cyanobacteriales	Coleofasciculaceae	Coleofasciculus
JN442135.1.1406	Not availabe	1	1	III	Cyanobacteria	Cyanobacteriia	Cyanobacteriales	Coleofasciculaceae	Coleofasciculus
JN442631.1.1233	Not availabe	1	4	III	Cyanobacteria	Cyanobacteriia	Cyanobacteriales	Coleofasciculaceae	Coleofasciculus
JN442823.1.1333	Not availabe	1	1	III	Cyanobacteria	Cyanobacteriia	Cyanobacteriales	Coleofasciculaceae	Coleofasciculus
JN445547.1.1333	Not availabe	1	1	III	Cyanobacteria	Cyanobacteriia	Cyanobacteriales	Coleofasciculaceae	Coleofasciculus
JN445693.1.1253	Not availabe	1	1	III	Cyanobacteria	Cyanobacteriia	Phormidesmiales	Phormidesmiaceae	Phormidium
JN446386.1.1243	Not availabe	1	1	III	Cyanobacteria	Cyanobacteriia	Cyanobacteriales	Coleofasciculaceae	Coleofasciculus
JN446394.1.1360	Not availabe	1	3	N.A.	Cyanobacteria	Cyanobacteriia	Eurycoccales	Uncultured	Uncultured
JN446460.1.1391	Not availabe	1	1	I	Cyanobacteria	Cyanobacteriia	Cyanobacteriales	Rubidibacteraceae	Dactylococcopsis
JN447131.1.1375	Not availabe	1	1	III	Cyanobacteria	Cyanobacteriia	Cyanobacteriales	Coleofasciculaceae	Coleofasciculus
JN447310.1.1365	Not availabe	1	1	III	Cyanobacteria	Cyanobacteriia	Cyanobacteriales	Paraspirulinaceae	Halospirulina
JN450404.1.1382	Not availabe	1	1	III	Cyanobacteria	Cyanobacteriia	Leptolyngbyales	Leptolyngbyaceae	Uncultured
JN450569.1.1242	Not availabe	1	1	III	Cyanobacteria	Cyanobacteriia	Cyanobacteriales	Geitlerinemaceae	Uncultured
JN451566.1.1304	Not availabe	1	1	III	Cyanobacteria	Cyanobacteriia	Cyanobacteriales	Coleofasciculaceae	Coleofasciculus
JN452047.1.1332	Not availabe	1	1	III	Cyanobacteria	Cyanobacteriia	Cyanobacteriales	Coleofasciculaceae	Coleofasciculus
JN452358.1.1400	Not availabe	1	1	III	Cyanobacteria	Cyanobacteriia	Leptolyngbyales	Leptolyngbyaceae	Uncultured
JN452926.1.1363	Not availabe	1	3	III	Cyanobacteria	Cyanobacteriia	Leptolyngbyales	Leptolyngbyaceae	Uncultured
JN453064.1.1388	Not availabe	1	1	III	Cyanobacteria	Cyanobacteriia	Cyanobacteriales	Coleofasciculaceae	Coleofasciculus
JN453797.1.1359	Not availabe	1	8	III	Cyanobacteria	Cyanobacteriia	Phormidesmiales	Nodosilineaceae	Halomicronema
JN456146.1.1246	Not availabe	1	1	III	Cyanobacteria	Cyanobacteriia	Cyanobacteriales	Coleofasciculaceae	Coleofasciculus
JN456216.1.1247	Not availabe	1	1	III	Cyanobacteria	Cyanobacteriia	Leptolyngbyales	Leptolyngbyaceae	Uncultured
JN457757.1.1312	Not availabe	1	64	III	Cyanobacteria	Cyanobacteriia	Leptolyngbyales	Leptolyngbyaceae	Uncultured
JN458574.1.1414	Not availabe	1	1	III	Cyanobacteria	Cyanobacteriia	Cyanobacteriales	Coleofasciculaceae	Coleofasciculus
JN458943.1.1369	Not availabe	1	1	III	Cyanobacteria	Cyanobacteriia	Leptolyngbyales	Leptolyngbyaceae	Uncultured
JN465627.1.1334	Not availabe	1	1	III	Cyanobacteria	Cyanobacteriia	Leptolyngbyales	Leptolyngbyaceae	Uncultured
JN469239.1.1393	Not availabe	1	36	III	Cyanobacteria	Cyanobacteriia	Leptolyngbyales	Leptolyngbyaceae	Uncultured
JN469440.1.1223	Not availabe	1	1	III	Cyanobacteria	Cyanobacteriia	Leptolyngbyales	Leptolyngbyaceae	Uncultured
JN470552.1.1348	Not availabe	1	2	III	Cyanobacteria	Cyanobacteriia	Leptolyngbyales	Leptolyngbyaceae	Uncultured
JN471169.1.1327	Not availabe	1	1	III	Cyanobacteria	Cyanobacteriia	Leptolyngbyales	Leptolyngbyaceae	Uncultured
JN471798.1.1396	Not availabe	1	1	N.A.	Cyanobacteria	Cyanobacteriia	Oxyphotobacteria Incertae Sedis	Unknown Family	Uncultured
JN485514.1.1292	Not availabe	1	1	I	Cyanobacteria	Cyanobacteriia	Cyanobacteriales	Rubidibacteraceae	Dactylococcopsis
JN489918.1.1382	Not availabe	1	1	III	Cyanobacteria	Cyanobacteriia	Cyanobacteriales	Coleofasciculaceae	Coleofasciculus
JN490025.1.1391	Not availabe	1	1	III	Cyanobacteria	Cyanobacteriia	Cyanobacteriales	Paraspirulinaceae	Halospirulina
JN490045.1.1234	Not availabe	1	1	III	Cyanobacteria	Cyanobacteriia	Leptolyngbyales	Leptolyngbyaceae	Uncultured
JN492486.1.1281	Not availabe	1	13	I	Cyanobacteria	Cyanobacteriia	Cyanobacteriales	Rubidibacteraceae	Dactylococcopsis
JN494945.1.1390	Not availabe	1	6	I	Cyanobacteria	Cyanobacteriia	Cyanobacteriales	Rubidibacteraceae	Dactylococcopsis
JN507337.1.1334	Not availabe	1	1	III	Cyanobacteria	Cyanobacteriia	Phormidesmiales	Nodosilineaceae	Uncultured
JN521674.1.1357	Not availabe	1	1	III	Cyanobacteria	Cyanobacteriia	Cyanobacteriales	Coleofasciculaceae	Coleofasciculus
JN522111.1.1270	Not availabe	1	1	III	Cyanobacteria	Cyanobacteriia	Leptolyngbyales	Leptolyngbyaceae	Uncultured
JN522786.1.1343	Not availabe	1	1	III	Cyanobacteria	Cyanobacteriia	Leptolyngbyales	Leptolyngbyaceae	Uncultured
JN539410.1.1327	Not availabe	1	1	I	Cyanobacteria	Cyanobacteriia	Cyanobacteriales	Rubidibacteraceae	Dactylococcopsis
JN547450.1.1442	Not availabe	1	1	I	Cyanobacteria	Cyanobacteriia	Synechococcales	Cyanobiaceae	Prochlorococcus
JN565280.1.1334	Not availabe	0.75	4	IV/V	Cyanobacteria	Cyanobacteriia	Cyanobacteriales	Nostocaceae	Scytonema
JN565281.1.1343	Not availabe	0.777778	9	IV/V	Cyanobacteria	Cyanobacteriia	Cyanobacteriales	Nostocaceae	Scytonema
JN605003.1.1406	Not availabe	0	1	IV/V	Cyanobacteria	Cyanobacteriia	Cyanobacteriales	Nostocaceae	Fischerella
JN656774.1.1447	Not availabe	1	1	I	Cyanobacteria	Cyanobacteriia	Synechococcales	Cyanobiaceae	Cyanobium
JN661705.1.1299	Not availabe	0.333333	3	III	Cyanobacteria	Cyanobacteriia	Leptolyngbyales	Leptolyngbyaceae	Calenema
JN712770.1.1432	Not availabe	0.25	4	III	Cyanobacteria	Cyanobacteriia	Phormidesmiales	Nodosilineaceae	Mix
JN790960.1.1474	Not availabe	0	2	III	Cyanobacteria	Cyanobacteriia	Cyanobacteriales	Oscillatoriaceae	Oscillatoria
JN825305.1.1443	Not availabe	1	1	N.A.	Cyanobacteria	Cyanobacteriia	Eurycoccales	Eurycoccales Incertae Sedis	Candidatus
JN825307.1.1271	Not availabe	1	1	N.A.	Cyanobacteria	Cyanobacteriia	Synechococcales	Synechococcales Incertae Sedis	Schizothrix
JN825311.1.1283	Not availabe	1	1	IV/V	Cyanobacteria	Cyanobacteriia	Cyanobacteriales	Nostocaceae	Tolypothrix
JN825313.1.1362	Not availabe	0	1	N.A.	Cyanobacteria	Cyanobacteriia	Uncultured	Uncultured	NA
JN825319.1.1359	Not availabe	1	1	I	Cyanobacteria	Cyanobacteriia	Cyanobacteriales	Microcystaceae	Synechocystis
JN825321.1.1277	Not availabe	1	1	III	Cyanobacteria	Cyanobacteriia	Cyanobacteriales	Cyanobacteriaceae	Annamia
JN825322.1.1359	Not availabe	1	1	III	Cyanobacteria	Cyanobacteriia	Cyanobacteriales	Paraspirulinaceae	Spirulina
JN825323.1.1284	Not availabe	1	4	II	Cyanobacteria	Cyanobacteriia	Cyanobacteriales	Xenococcaceae	Xenococcus
JN825333.1.1361	Not availabe	1	1	III	Cyanobacteria	Cyanobacteriia	Phormidesmiales	Nodosilineaceae	Nodosilinea
JN825334.1.1448	Availabe	1	2	III	Cyanobacteria	Cyanobacteriia	Phormidesmiales	Nodosilineaceae	Mix
JN825336.1.1362	Not availabe	1	1	III	Cyanobacteria	Cyanobacteriia	Phormidesmiales	Nodosilineaceae	Nodosilinea
JN825341.1.1275	Not availabe	1	1	III	Cyanobacteria	Cyanobacteriia	Pseudanabaenales	Pseudanabaenaceae	Uncultured
JN868855.1.1481	Not availabe	1	1	IV/V	Cyanobacteria	Cyanobacteriia	Cyanobacteriales	Nostocaceae	Dolichospermum
JN868980.1.1483	Not availabe	0.5	6	III	Cyanobacteria	Cyanobacteriia	Leptolyngbyales	Leptolyngbyaceae	Scytolyngbya
JN874316.1.1443	Not availabe	0.23913	46	I	Cyanobacteria	Cyanobacteriia	Synechococcales	Cyanobiaceae	Synechococcus
JN874347.1.1435	Availabe	0.277778	18	I	Cyanobacteria	Cyanobacteriia	Synechococcales	Cyanobiaceae	Mix
JN941862.1.1409	Not availabe	1	1	III	Cyanobacteria	Cyanobacteriia	Cyanobacteriales	Phormidiaceae	Planktothrix
JNAW01000001.326486.327752	Availabe	0	2	I	Cyanobacteria	Cyanobacteriia	Synechococcales	Cyanobiaceae	Mix
JQ013011.1.1320	Not availabe	1	5	III	Cyanobacteria	Cyanobacteriia	Cyanobacteriales	Phormidiaceae	Lyngbya
JQ013014.1.1312	Not availabe	1	11	N.A.	Cyanobacteria	Cyanobacteriia	Cyanobacteriales	Mix	Mix
JQ013017.1.1326	Not availabe	1	2	III	Cyanobacteria	Cyanobacteriia	Cyanobacteriales	Phormidiaceae	Lyngbya
JQ013018.1.1321	Not availabe	1	1	III	Cyanobacteria	Cyanobacteriia	Cyanobacteriales	Paraspirulinaceae	ESFC-1
JQ013021.1.1320	Not availabe	1	23	N.A.	Cyanobacteria	Cyanobacteriia	Cyanobacteriales	Mix	Mix
JQ013025.1.1311	Not availabe	1	3	III	Cyanobacteria	Cyanobacteriia	Cyanobacteriales	Phormidiaceae	Lyngbya
JQ013028.1.1319	Not availabe	1	3	N.A.	Cyanobacteria	Cyanobacteriia	Cyanobacteriales	Mix	Mix
JQ062629.1.1394	Not availabe	1	1	N.A.	Cyanobacteria	Cyanobacteriia	Eurycoccales	Eurycoccales Incertae Sedis	Synechococcus
JQ062860.1.1445	Availabe	0.315789	665	I	Cyanobacteria	Cyanobacteriia	Synechococcales	Cyanobiaceae	Mix
JQ070059.1.1209	Not availabe	0.5	2	II	Cyanobacteria	Cyanobacteriia	Cyanobacteriales	Xenococcaceae	Pleurocapsa
JQ070061.1.1207	Not availabe	0	1	III	Cyanobacteria	Cyanobacteriia	Leptolyngbyales	Leptolyngbyaceae	Chamaesiphon
JQ318885.1.1457	Not availabe	1	1	III	Cyanobacteria	Cyanobacteriia	Phormidesmiales	Nodosilineaceae	Halomicronema
JQ323130.1.1449	Not availabe	0.5	2	I	Cyanobacteria	Cyanobacteriia	Cyanobacteriales	Chroococcidiopsaceae	Chroococcidiopsis
JQ347313.1.1451	Not availabe	1	1	I	Cyanobacteria	Cyanobacteriia	Synechococcales	Prochlorotrichaceae	Prochlorothrix
JQ404417.1.1453	Not availabe	1	2	III	Cyanobacteria	Cyanobacteriia	Leptolyngbyales	Leptolyngbyaceae	Leptolyngbya
JQ404419.1.1453	Not availabe	1	1	II	Cyanobacteria	Cyanobacteriia	Cyanobacteriales	Xenococcaceae	Xenococcus
JQ404421.1.1456	Not availabe	0	1	N.A.	Cyanobacteria	Cyanobacteriia	Uncultured	Uncultured	NA
JQ421034.1.1287	Not availabe	0	1	I	Cyanobacteria	Cyanobacteriia	Synechococcales	Cyanobiaceae	Synechococcus
JQ515509.1.1443	Not availabe	1	1	III	Cyanobacteria	Cyanobacteriia	Phormidesmiales	Phormidesmiaceae	Uncultured
JQ515515.1.1468	Not availabe	1	1	III	Cyanobacteria	Cyanobacteriia	Phormidesmiales	Phormidesmiaceae	Uncultured
JQ515525.1.1469	Not availabe	1	1	III	Cyanobacteria	Cyanobacteriia	Phormidesmiales	Phormidesmiaceae	Uncultured
JQ515527.1.1481	Not availabe	1	1	IV/V	Cyanobacteria	Cyanobacteriia	Cyanobacteriales	Nostocaceae	Rivularia
JQ516656.1.1462	Not availabe	1	3	I	Cyanobacteria	Cyanobacteriia	Synechococcales	Cyanobiaceae	Synechococcus
JQ516713.1.1459	Not availabe	1	1	I	Cyanobacteria	Cyanobacteriia	Synechococcales	Cyanobiaceae	Synechococcus
JQ580081.1.1448	Not availabe	1	3	II	Cyanobacteria	Cyanobacteriia	Cyanobacteriales	Xenococcaceae	Chroococcidiopsis
JQ580104.1.1447	Not availabe	1	5	III	Cyanobacteria	Cyanobacteriia	Cyanobacteriales	Cyanobacteriaceae	Uncultured
JQ611097.1.1362	Not availabe	0.5	2	III	Cyanobacteria	Cyanobacteriia	Cyanobacteriales	Geitlerinemaceae	Geitlerinema
JQ611111.1.1304	Not availabe	1	1	III	Cyanobacteria	Cyanobacteriia	Cyanobacteriales	Phormidiaceae	Planktothrix
JQ612138.1.1463	Not availabe	1	1	III	Cyanobacteria	Cyanobacteriia	Leptolyngbyales	Leptolyngbyaceae	Uncultured
JQ612139.1.1457	Not availabe	1	1	III	Cyanobacteria	Cyanobacteriia	Leptolyngbyales	Leptolyngbyaceae	Uncultured
JQ612140.1.1463	Not availabe	1	2	III	Cyanobacteria	Cyanobacteriia	Leptolyngbyales	Leptolyngbyaceae	Uncultured
JQ612141.1.1463	Not availabe	1	1	III	Cyanobacteria	Cyanobacteriia	Leptolyngbyales	Leptolyngbyaceae	Leptolyngbya
JQ612142.1.1459	Not availabe	1	2	III	Cyanobacteria	Cyanobacteriia	Leptolyngbyales	Leptolyngbyaceae	CENA359
JQ612144.1.1457	Not availabe	1	6	III	Cyanobacteria	Cyanobacteriia	Cyanobacteriales	Coleofasciculaceae	Microcoleus
JQ612145.1.1463	Not availabe	1	1	III	Cyanobacteria	Cyanobacteriia	Cyanobacteriales	Coleofasciculaceae	Wilmottia
JQ612149.1.1462	Not availabe	1	1	III	Cyanobacteria	Cyanobacteriia	Leptolyngbyales	Leptolyngbyaceae	CENA359
JQ687333.1.1280	Not availabe	0	1	III	Cyanobacteria	Cyanobacteriia	Cyanobacteriales	Cyanobacteriaceae	Chroococcales
JQ687334.1.1279	Not availabe	0	1	III	Cyanobacteria	Cyanobacteriia	Leptolyngbyales	Leptolyngbyaceae	Phormidium
JQ712889.1.1452	Availabe	1	3	III	Cyanobacteria	Cyanobacteriia	Cyanobacteriales	Phormidiaceae	Uncultured
JQ712903.1.1436	Not availabe	1	1	III	Cyanobacteria	Cyanobacteriia	Cyanobacteriales	Phormidiaceae	Uncultured
JQ738964.1.1468	Not availabe	0.5	2	III	Cyanobacteria	Cyanobacteriia	Cyanobacteriales	Paraspirulinaceae	Spirulina
JQ769520.1.1454	Not availabe	1	1	III	Cyanobacteria	Cyanobacteriia	Leptolyngbyales	Leptolyngbyaceae	EcFYyy-200
JQ769522.1.1452	Not availabe	1	1	III	Cyanobacteria	Cyanobacteriia	Leptolyngbyales	Leptolyngbyaceae	EcFYyy-200
JQ769524.1.1448	Not availabe	1	1	III	Cyanobacteria	Cyanobacteriia	Leptolyngbyales	Leptolyngbyaceae	Uncultured
JQ769551.1.1454	Not availabe	1	1	III	Cyanobacteria	Cyanobacteriia	Leptolyngbyales	Leptolyngbyaceae	Phormidesmis
JQ769552.1.1451	Not availabe	1	1	III	Cyanobacteria	Cyanobacteriia	Leptolyngbyales	Leptolyngbyaceae	BMM02
JQ769555.1.1454	Not availabe	1	1	III	Cyanobacteria	Cyanobacteriia	Leptolyngbyales	Leptolyngbyaceae	TG-45
JQ769561.1.1454	Availabe	1	3	III	Cyanobacteria	Cyanobacteriia	Cyanobacteriales	Cyanobacteriaceae	Mix
JQ769566.1.1456	Not availabe	1	2	III	Cyanobacteria	Cyanobacteriia	Cyanobacteriales	Coleofasciculaceae	Microcoleus
JQ769567.1.1451	Not availabe	1	1	IV/V	Cyanobacteria	Cyanobacteriia	Cyanobacteriales	Nostocaceae	Mastigocladopsis
JQ769593.1.1450	Not availabe	1	3	III	Cyanobacteria	Cyanobacteriia	Leptolyngbyales	Leptolyngbyaceae	Calothrix
JQ769594.1.1456	Not availabe	1	4	III	Cyanobacteria	Cyanobacteriia	Cyanobacteriales	Coleofasciculaceae	Uncultured
JQ769597.1.1454	Not availabe	1	1	III	Cyanobacteria	Cyanobacteriia	Leptolyngbyales	Leptolyngbyaceae	Leptolyngbya
JQ769602.1.1455	Not availabe	1	10	III	Cyanobacteria	Cyanobacteriia	Leptolyngbyales	Leptolyngbyaceae	Mix
JQ769612.1.1453	Not availabe	1	3	III	Cyanobacteria	Cyanobacteriia	Leptolyngbyales	Leptolyngbyaceae	BMM02
JQ769617.1.1451	Not availabe	1	2	III	Cyanobacteria	Cyanobacteriia	Leptolyngbyales	Leptolyngbyaceae	Arthronema
JQ769621.1.1454	Not availabe	0.333333	3	III	Cyanobacteria	Cyanobacteriia	Leptolyngbyales	Leptolyngbyaceae	EcFYyy-200
JQ769634.1.1461	Not availabe	1	8	III	Cyanobacteria	Cyanobacteriia	Leptolyngbyales	Leptolyngbyaceae	Uncultured
JQ769651.1.1453	Not availabe	1	2	III	Cyanobacteria	Cyanobacteriia	Cyanobacteriales	Coleofasciculaceae	Uncultured
JQ769658.1.1452	Not availabe	1	1	III	Cyanobacteria	Cyanobacteriia	Leptolyngbyales	Leptolyngbyaceae	CENA384
JQ769661.1.1451	Not availabe	0.75	4	III	Cyanobacteria	Cyanobacteriia	Leptolyngbyales	Leptolyngbyaceae	Oscillatoria
JQ769668.1.1453	Not availabe	1	2	III	Cyanobacteria	Cyanobacteriia	Leptolyngbyales	Leptolyngbyaceae	YB-42
JQ769700.1.1455	Not availabe	1	2	III	Cyanobacteria	Cyanobacteriia	Leptolyngbyales	Leptolyngbyaceae	Mix
JQ769701.1.1456	Not availabe	1	2	III	Cyanobacteria	Cyanobacteriia	Cyanobacteriales	Coleofasciculaceae	Uncultured
JQ769717.1.1456	Not availabe	0.5	2	III	Cyanobacteria	Cyanobacteriia	Leptolyngbyales	Leptolyngbyaceae	Leptolyngbya
JQ769749.1.1462	Not availabe	1	1	III	Cyanobacteria	Cyanobacteriia	Leptolyngbyales	Leptolyngbyaceae	Uncultured
JQ769777.1.1453	Not availabe	0.888889	9	III	Cyanobacteria	Cyanobacteriia	Leptolyngbyales	Leptolyngbyaceae	Leptolyngbya
JQ769825.1.1453	Not availabe	1	1	III	Cyanobacteria	Cyanobacteriia	Leptolyngbyales	Leptolyngbyaceae	Leptolyngbya
JQ769841.1.1453	Not availabe	1	1	III	Cyanobacteria	Cyanobacteriia	Cyanobacteriales	Phormidiaceae	Uncultured
JQ769946.1.1464	Not availabe	1	1	III	Cyanobacteria	Cyanobacteriia	Leptolyngbyales	Leptolyngbyaceae	Leptolyngbya
JQ769947.1.1462	Not availabe	1	1	III	Cyanobacteria	Cyanobacteriia	Leptolyngbyales	Leptolyngbyaceae	Oscillatoria
JQ769963.1.1460	Not availabe	1	1	III	Cyanobacteria	Cyanobacteriia	Leptolyngbyales	Leptolyngbyaceae	Oscillatoria
JQ769979.1.1457	Not availabe	1	1	IV/V	Cyanobacteria	Cyanobacteriia	Cyanobacteriales	Nostocaceae	Uncultured
JQ769991.1.1469	Not availabe	1	1	IV/V	Cyanobacteria	Cyanobacteriia	Cyanobacteriales	Nostocaceae	Uncultured
JQ770017.1.1449	Not availabe	1	4	III	Cyanobacteria	Cyanobacteriia	Leptolyngbyales	Leptolyngbyaceae	Leptolyngbya
JQ770045.1.1456	Not availabe	1	1	III	Cyanobacteria	Cyanobacteriia	Leptolyngbyales	Leptolyngbyaceae	Uncultured
JQ770069.1.1483	Not availabe	1	1	III	Cyanobacteria	Cyanobacteriia	Leptolyngbyales	Leptolyngbyaceae	Leptolyngbya
JQ770119.1.1458	Not availabe	1	1	III	Cyanobacteria	Cyanobacteriia	Cyanobacteriales	Coleofasciculaceae	Uncultured
JQ800880.1.1454	Not availabe	1	1	I	Cyanobacteria	Cyanobacteriia	Thermosynechococcales	Thermosynechococcaceae	Synechococcus
JQ800997.1.1451	Not availabe	1	1	IV/V	Cyanobacteria	Cyanobacteriia	Cyanobacteriales	Nostocaceae	Tolypothrix
JQ801029.1.1455	Not availabe	1	1	III	Cyanobacteria	Cyanobacteriia	Phormidesmiales	Phormidesmiaceae	Phormidium
JQ801043.1.1456	Not availabe	1	1	III	Cyanobacteria	Cyanobacteriia	Leptolyngbyales	Leptolyngbyaceae	Uncultured
JQ801053.1.1453	Not availabe	1	1	I	Cyanobacteria	Cyanobacteriia	Cyanobacteriales	Microcystaceae	Synechocystis
JQ801077.1.1442	Not availabe	1	1	III	Cyanobacteria	Cyanobacteriia	Phormidesmiales	Phormidesmiaceae	Phormidium
JQ801082.1.1454	Not availabe	1	1	III	Cyanobacteria	Cyanobacteriia	Phormidesmiales	Nodosilineaceae	Halomicronema
JQ801098.1.1452	Availabe	0.0571429	35	III	Cyanobacteria	Cyanobacteriia	Phormidesmiales	Nodosilineaceae	Mix
JQ814732.1.1452	Not availabe	1	3	III	Cyanobacteria	Cyanobacteriia	Cyanobacteriales	Phormidiaceae	Cephalothrix
JQ819251.1.2366	Not availabe	0	1	III	Cyanobacteria	Cyanobacteriia	Phormidesmiales	Nodosilineaceae	Nodosilinea
JQ855618.1.1256	Not availabe	1	1	I	Cyanobacteria	Cyanobacteriia	Cyanobacteriales	Chroococcidiopsaceae	Uncultured
JQ927351.1.1333	Not availabe	0.5	2	III	Cyanobacteria	Cyanobacteriia	Pseudanabaenales	Pseudanabaenaceae	Pseudanabaena
JQ967037.1.1442	Not availabe	0	1	I	Cyanobacteria	Cyanobacteriia	Cyanobacteriales	Microcystaceae	Chalicogloea
JQFA01000005.221.1521	Not availabe	0	3	III	Cyanobacteria	Cyanobacteriia	Phormidesmiales	Nodosilineaceae	Nodosilinea
JX002115.1.1244	Not availabe	1	1	III	Cyanobacteria	Cyanobacteriia	Cyanobacteriales	Coleofasciculaceae	Coleofasciculus
JX002120.1.1332	Not availabe	1	4	III	Cyanobacteria	Cyanobacteriia	Cyanobacteriales	Coleofasciculaceae	Coleofasciculus
JX002135.1.1319	Not availabe	1	8	III	Cyanobacteria	Cyanobacteriia	Cyanobacteriales	Coleofasciculaceae	Coleofasciculus
JX002152.1.1319	Not availabe	1	11	III	Cyanobacteria	Cyanobacteriia	Cyanobacteriales	Coleofasciculaceae	Coleofasciculus
JX002209.1.1341	Not availabe	1	1	III	Cyanobacteria	Cyanobacteriia	Cyanobacteriales	Coleofasciculaceae	Coleofasciculus
JX002235.1.1310	Not availabe	1	3	III	Cyanobacteria	Cyanobacteriia	Cyanobacteriales	Coleofasciculaceae	Coleofasciculus
JX002238.1.1331	Not availabe	1	1	III	Cyanobacteria	Cyanobacteriia	Cyanobacteriales	Coleofasciculaceae	Coleofasciculus
JX002254.1.1334	Not availabe	1	1	III	Cyanobacteria	Cyanobacteriia	Cyanobacteriales	Coleofasciculaceae	Coleofasciculus
JX002277.1.1268	Not availabe	1	1	III	Cyanobacteria	Cyanobacteriia	Cyanobacteriales	Coleofasciculaceae	Coleofasciculus
JX002290.1.1301	Not availabe	1	1	III	Cyanobacteria	Cyanobacteriia	Cyanobacteriales	Coleofasciculaceae	Coleofasciculus
JX002301.1.1326	Not availabe	1	1	III	Cyanobacteria	Cyanobacteriia	Cyanobacteriales	Coleofasciculaceae	Coleofasciculus
JX002313.1.1331	Not availabe	1	1	III	Cyanobacteria	Cyanobacteriia	Cyanobacteriales	Coleofasciculaceae	Coleofasciculus
JX002337.1.1336	Not availabe	1	1	III	Cyanobacteria	Cyanobacteriia	Cyanobacteriales	Coleofasciculaceae	Coleofasciculus
JX002338.1.1332	Not availabe	1	1	III	Cyanobacteria	Cyanobacteriia	Cyanobacteriales	Coleofasciculaceae	Coleofasciculus
JX002345.1.1354	Not availabe	1	1	III	Cyanobacteria	Cyanobacteriia	Cyanobacteriales	Coleofasciculaceae	Coleofasciculus
JX002347.1.1296	Not availabe	1	15	III	Cyanobacteria	Cyanobacteriia	Cyanobacteriales	Coleofasciculaceae	Coleofasciculus
JX002351.1.1319	Not availabe	1	12	III	Cyanobacteria	Cyanobacteriia	Cyanobacteriales	Phormidiaceae	Lyngbya
JX002366.1.1320	Not availabe	1	4	III	Cyanobacteria	Cyanobacteriia	Cyanobacteriales	Phormidiaceae	Lyngbya
JX002376.1.1319	Not availabe	1	5	III	Cyanobacteria	Cyanobacteriia	Cyanobacteriales	Coleofasciculaceae	Coleofasciculus
JX002416.1.1317	Not availabe	1	1	III	Cyanobacteria	Cyanobacteriia	Cyanobacteriales	Coleofasciculaceae	Coleofasciculus
JX002429.1.1323	Not availabe	1	4	III	Cyanobacteria	Cyanobacteriia	Cyanobacteriales	Phormidiaceae	Lyngbya
JX002435.1.1321	Not availabe	1	1	III	Cyanobacteria	Cyanobacteriia	Cyanobacteriales	Phormidiaceae	Lyngbya
JX002463.1.1316	Not availabe	1	2	III	Cyanobacteria	Cyanobacteriia	Cyanobacteriales	Paraspirulinaceae	ESFC-1
JX002467.1.1306	Not availabe	1	1	III	Cyanobacteria	Cyanobacteriia	Cyanobacteriales	Paraspirulinaceae	ESFC-1
JX002474.1.1321	Not availabe	1	1	III	Cyanobacteria	Cyanobacteriia	Cyanobacteriales	Phormidiaceae	Lyngbya
JX002495.1.1322	Not availabe	1	2	III	Cyanobacteria	Cyanobacteriia	Cyanobacteriales	Coleofasciculaceae	Coleofasciculus
JX002509.1.1309	Not availabe	1	1	III	Cyanobacteria	Cyanobacteriia	Cyanobacteriales	Coleofasciculaceae	Coleofasciculus
JX002513.1.1342	Not availabe	1	1	III	Cyanobacteria	Cyanobacteriia	Cyanobacteriales	Paraspirulinaceae	ESFC-1
JX002530.1.1318	Not availabe	1	5	III	Cyanobacteria	Cyanobacteriia	Cyanobacteriales	Coleofasciculaceae	Coleofasciculus
JX002543.1.1322	Not availabe	1	1	III	Cyanobacteria	Cyanobacteriia	Cyanobacteriales	Coleofasciculaceae	Coleofasciculus
JX002550.1.1322	Not availabe	1	1	III	Cyanobacteria	Cyanobacteriia	Cyanobacteriales	Paraspirulinaceae	ESFC-1
JX002562.1.1321	Not availabe	1	1	N.A.	Cyanobacteria	Cyanobacteriia	Oxyphotobacteria Incertae Sedis	Unknown Family	Uncultured
JX002589.1.1325	Not availabe	1	1	III	Cyanobacteria	Cyanobacteriia	Cyanobacteriales	Paraspirulinaceae	ESFC-1
JX002618.1.1331	Not availabe	1	1	III	Cyanobacteria	Cyanobacteriia	Cyanobacteriales	Coleofasciculaceae	Coleofasciculus
JX002651.1.1305	Not availabe	1	1	III	Cyanobacteria	Cyanobacteriia	Cyanobacteriales	Paraspirulinaceae	ESFC-1
JX006087.1.1757	Not availabe	1	1	IV/V	Cyanobacteria	Cyanobacteriia	Cyanobacteriales	Nostocaceae	Aphanizomenon
JX006088.1.1763	Not availabe	0.5	2	IV/V	Cyanobacteria	Cyanobacteriia	Cyanobacteriales	Nostocaceae	Aphanizomenon
JX006094.1.1958	Not availabe	1	1	III	Cyanobacteria	Cyanobacteriia	Cyanobacteriales	Phormidiaceae	Uncultured
JX006095.1.1775	Not availabe	1	1	III	Cyanobacteria	Cyanobacteriia	Cyanobacteriales	Phormidiaceae	Arthrospira
JX013287.1.1340	Not availabe	1	12	I	Cyanobacteria	Cyanobacteriia	Cyanobacteriales	Microcystaceae	Snowella
JX016970.1.1457	Not availabe	1	1	N.A.	Cyanobacteria	Cyanobacteriia	Eurycoccales	Eurycoccales Incertae Sedis	Synechococcus
JX047092.1.1458	Not availabe	0.142857	7	III	Cyanobacteria	Cyanobacteriia	Limnotrichales	Limnotrichaceae	Limnothrix
JX088100.1.1329	Not availabe	0.666667	3	III	Cyanobacteria	Cyanobacteriia	Cyanobacteriales	Coleofasciculaceae	Microcoleus
JX133605.1.1460	Not availabe	1	1	I	Cyanobacteria	Cyanobacteriia	Thermosynechococcales	Thermosynechococcaceae	Synechococcus
JX274540.1.1427	Not availabe	0	1	IV/V	Cyanobacteria	Cyanobacteriia	Cyanobacteriales	Nostocaceae	Nostoc
JX280349.1.1406	Availabe	0.4	5	I	Cyanobacteria	Cyanobacteriia	Synechococcales	Cyanobiaceae	Mix
JX298770.1.1451	Not availabe	0.571429	7	III	Cyanobacteria	Cyanobacteriia	Leptolyngbyales	Leptolyngbyaceae	Greenland-10
JX298772.1.1451	Not availabe	1	2	III	Cyanobacteria	Cyanobacteriia	Leptolyngbyales	Leptolyngbyaceae	Leptolyngbya
JX316764.1.1361	Availabe	0.5	2	IV/V	Cyanobacteria	Cyanobacteriia	Cyanobacteriales	Nostocaceae	Mix
JX481736.1.1378	Not availabe	0	1	III	Cyanobacteria	Cyanobacteriia	Cyanobacteriales	Coleofasciculaceae	Caldora
JX504256.1.1482	Not availabe	1	2	III	Cyanobacteria	Cyanobacteriia	Cyanobacteriales	Cyanobacteriaceae	Uncultured
JX504258.1.1486	Not availabe	1	5	II	Cyanobacteria	Cyanobacteriia	Cyanobacteriales	Xenococcaceae	Pleurocapsa
JX504261.1.1482	Not availabe	1	44	II	Cyanobacteria	Cyanobacteriia	Cyanobacteriales	Xenococcaceae	Uncultured
JX504268.1.1486	Not availabe	1	15	II	Cyanobacteria	Cyanobacteriia	Cyanobacteriales	Xenococcaceae	Uncultured
JX504271.1.1483	Not availabe	1	7	II	Cyanobacteria	Cyanobacteriia	Cyanobacteriales	Xenococcaceae	Uncultured
JX504277.1.1483	Not availabe	1	2	III	Cyanobacteria	Cyanobacteriia	Cyanobacteriales	Cyanobacteriaceae	Uncultured
JX504279.1.1479	Not availabe	1	2	III	Cyanobacteria	Cyanobacteriia	Cyanobacteriales	Cyanobacteriaceae	Geminobacterium
JX504300.1.1484	Not availabe	1	17	III	Cyanobacteria	Cyanobacteriia	Cyanobacteriales	Cyanobacteriaceae	Uncultured
JX504320.1.1482	Not availabe	1	1	III	Cyanobacteria	Cyanobacteriia	Cyanobacteriales	Cyanobacteriaceae	Uncultured
JX504329.1.1485	Not availabe	1	1	N.A.	Cyanobacteria	Cyanobacteriia	Cyanobacteriales	Uncultured	Uncultured
JX504331.1.1486	Not availabe	1	1	III	Cyanobacteria	Cyanobacteriia	Cyanobacteriales	Cyanobacteriaceae	Uncultured
JX504336.1.1487	Not availabe	1	4	III	Cyanobacteria	Cyanobacteriia	Cyanobacteriales	Cyanobacteriaceae	Uncultured
JX504343.1.1486	Not availabe	1	1	II	Cyanobacteria	Cyanobacteriia	Cyanobacteriales	Xenococcaceae	Uncultured
JX504344.1.1559	Not availabe	1	1	II	Cyanobacteria	Cyanobacteriia	Cyanobacteriales	Xenococcaceae	Uncultured
JX504355.1.1483	Not availabe	1	3	III	Cyanobacteria	Cyanobacteriia	Cyanobacteriales	Cyanobacteriaceae	Uncultured
JX504357.1.1484	Not availabe	1	6	III	Cyanobacteria	Cyanobacteriia	Cyanobacteriales	Cyanobacteriaceae	Uncultured
JX504366.1.1484	Not availabe	1	2	III	Cyanobacteria	Cyanobacteriia	Cyanobacteriales	Cyanobacteriaceae	Uncultured
JX504412.1.1481	Not availabe	1	1	III	Cyanobacteria	Cyanobacteriia	Cyanobacteriales	Cyanobacteriaceae	Uncultured
JX504419.1.1484	Not availabe	1	3	III	Cyanobacteria	Cyanobacteriia	Cyanobacteriales	Cyanobacteriaceae	Uncultured
JX504461.1.1485	Not availabe	1	1	III	Cyanobacteria	Cyanobacteriia	Cyanobacteriales	Cyanobacteriaceae	Merismopedia
JX504470.1.1481	Not availabe	1	1	II	Cyanobacteria	Cyanobacteriia	Cyanobacteriales	Xenococcaceae	Uncultured
JX504471.1.1493	Not availabe	1	1	II	Cyanobacteria	Cyanobacteriia	Cyanobacteriales	Xenococcaceae	Uncultured
JX504484.1.1498	Not availabe	1	1	III	Cyanobacteria	Cyanobacteriia	Cyanobacteriales	Cyanobacteriaceae	Annamia
JX504525.1.1500	Not availabe	1	1	II	Cyanobacteria	Cyanobacteriia	Cyanobacteriales	Xenococcaceae	Uncultured
JX521261.1.1466	Not availabe	1	1	III	Cyanobacteria	Cyanobacteriia	Leptolyngbyales	Leptolyngbyaceae	Uncultured
JX521364.1.1400	Not availabe	1	12	III	Cyanobacteria	Cyanobacteriia	Pseudanabaenales	Pseudanabaenaceae	Uncultured
JX521366.1.1460	Not availabe	1	6	III	Cyanobacteria	Cyanobacteriia	Leptolyngbyales	Leptolyngbyaceae	Uncultured
JX521378.1.1437	Not availabe	1	1	III	Cyanobacteria	Cyanobacteriia	Pseudanabaenales	Pseudanabaenaceae	Uncultured
JX521389.1.1433	Not availabe	1	1	III	Cyanobacteria	Cyanobacteriia	Pseudanabaenales	Pseudanabaenaceae	Uncultured
JX521397.1.1465	Not availabe	1	3	III	Cyanobacteria	Cyanobacteriia	Cyanobacteriales	Phormidiaceae	Tychonema
JX521407.1.1462	Not availabe	1	1	III	Cyanobacteria	Cyanobacteriia	Leptolyngbyales	Leptolyngbyaceae	HAVOmat113
JX521411.1.1464	Not availabe	1	1	III	Cyanobacteria	Cyanobacteriia	Cyanobacteriales	Paraspirulinaceae	Uncultured
JX521431.1.1437	Not availabe	1	1	III	Cyanobacteria	Cyanobacteriia	Cyanobacteriales	Phormidiaceae	Uncultured
JX521446.1.1427	Not availabe	1	1	III	Cyanobacteria	Cyanobacteriia	Cyanobacteriales	Phormidiaceae	Tychonema
JX521538.1.1464	Not availabe	1	1	III	Cyanobacteria	Cyanobacteriia	Cyanobacteriales	Oscillatoriaceae	Planktothricoides
JX521632.1.1467	Not availabe	1	1	III	Cyanobacteria	Cyanobacteriia	Limnotrichales	Limnotrichaceae	Limnothrix
JX523733.1.1203	Not availabe	1	1	N.A.	Cyanobacteria	Cyanobacteriia	Cyanobacteriales	Uncultured	Uncultured
JX523737.1.1205	Not availabe	1	1	N.A.	Cyanobacteria	Cyanobacteriia	Cyanobacteriales	Uncultured	Uncultured
JX523739.1.1201	Not availabe	1	6	N.A.	Cyanobacteria	Cyanobacteriia	Cyanobacteriales	Uncultured	Uncultured
JX523741.1.1204	Not availabe	1	1	I	Cyanobacteria	Cyanobacteriia	Cyanobacteriales	Chroococcidiopsaceae	Uncultured
JX523764.1.1230	Not availabe	1	1	I	Cyanobacteria	Cyanobacteriia	Cyanobacteriales	Chroococcidiopsaceae	Uncultured
JX887885.1.1377	Not availabe	1	2	III	Cyanobacteria	Cyanobacteriia	Leptolyngbyales	Leptolyngbyaceae	LB3-76
JX887888.1.1437	Not availabe	1	1	III	Cyanobacteria	Cyanobacteriia	Leptolyngbyales	Leptolyngbyaceae	Uncultured
JX887890.1.1449	Not availabe	1	1	I	Cyanobacteria	Cyanobacteriia	Cyanobacteriales	Microcystaceae	Chalicogloea
JX887895.1.1444	Not availabe	0.5	2	IV/V	Cyanobacteria	Cyanobacteriia	Cyanobacteriales	Nostocaceae	Nostoc
JX887896.1.1460	Not availabe	1	1	III	Cyanobacteria	Cyanobacteriia	Leptolyngbyales	Leptolyngbyaceae	Leptolyngbya
JX912574.1.1364	Not availabe	0	1	IV/V	Cyanobacteria	Cyanobacteriia	Cyanobacteriales	Nostocaceae	Nostoc
JX966104.1.1355	Not availabe	0	1	IV/V	Cyanobacteria	Cyanobacteriia	Cyanobacteriales	Nostocaceae	Nostoc
KC011138.1.1454	Not availabe	1	2	III	Cyanobacteria	Cyanobacteriia	Cyanobacteriales	Coleofasciculaceae	Microcoleus
KC011148.1.1453	Not availabe	1	1	I	Cyanobacteria	Cyanobacteriia	Cyanobacteriales	Chroococcidiopsaceae	Uncultured
KC189630.1.1444	Not availabe	1	2	IV/V	Cyanobacteria	Cyanobacteriia	Cyanobacteriales	Nostocaceae	Uncultured
KC211804.1.1365	Not availabe	1	1	IV/V	Cyanobacteria	Cyanobacteriia	Cyanobacteriales	Nostocaceae	Fischerella
KC211807.1.1368	Not availabe	1	1	IV/V	Cyanobacteria	Cyanobacteriia	Cyanobacteriales	Nostocaceae	Fischerella
KC243420.1.1493	Not availabe	0.25	4	II	Cyanobacteria	Cyanobacteriia	Cyanobacteriales	Xenococcaceae	Pleurocapsa
KC294932.1.1366	Not availabe	1	1	I	Cyanobacteria	Cyanobacteriia	Synechococcales	Cyanobiaceae	Synechococcus
KC329581.1.1455	Not availabe	0.625	8	III	Cyanobacteria	Cyanobacteriia	Cyanobacteriales	Coleofasciculaceae	Microcoleus
KC329582.1.1465	Not availabe	1	1	III	Cyanobacteria	Cyanobacteriia	Cyanobacteriales	Coleofasciculaceae	Microcoleus
KC342459.1.1342	Not availabe	0	1	N.A.	Cyanobacteria	Cyanobacteriia	Komvophoron kgarii str. Wanggoolba Creek	NA	NA
KC357915.1.1231	Not availabe	1	2	I	Cyanobacteria	Cyanobacteriia	Cyanobacteriales	Microcystaceae	Pleurocapsa
KC357954.1.1227	Not availabe	0	1	N.A.	Cyanobacteria	Cyanobacteriia	SepB-3	Uncultured	NA
KC357979.1.1228	Not availabe	1	1	III	Cyanobacteria	Cyanobacteriia	Leptolyngbyales	Leptolyngbyaceae	Leptolyngbya
KC357982.1.1226	Not availabe	1	1	N.A.	Cyanobacteria	Cyanobacteriia	Synechococcales	Synechococcales Incertae Sedis	Schizothrix
KC358030.1.1228	Not availabe	1	3	IV/V	Cyanobacteria	Cyanobacteriia	Cyanobacteriales	Nostocaceae	Fischerella
KC358059.1.1228	Not availabe	1	1	III	Cyanobacteria	Cyanobacteriia	Leptolyngbyales	Leptolyngbyaceae	Calothrix
KC358093.1.1228	Not availabe	1	2	III	Cyanobacteria	Cyanobacteriia	Leptolyngbyales	Leptolyngbyaceae	HAVOmat113
KC358392.1.1230	Not availabe	1	1	III	Cyanobacteria	Cyanobacteriia	Cyanobacteriales	Cyanobacteriaceae	Uncultured
KC358461.1.1231	Not availabe	1	1	IV/V	Cyanobacteria	Cyanobacteriia	Cyanobacteriales	Nostocaceae	Uncultured
KC358501.1.1227	Not availabe	1	1	III	Cyanobacteria	Cyanobacteriia	Cyanobacteriales	Oscillatoriaceae	Oscillatoria
KC437357.1.1442	Not availabe	1	2	IV/V	Cyanobacteria	Cyanobacteriia	Cyanobacteriales	Nostocaceae	Calothrix
KC437367.1.1450	Not availabe	0	3	N.A.	Cyanobacteria	Cyanobacteriia	RD017	Mix	NA
KC463185.1.1390	Not availabe	0	1	III	Cyanobacteria	Cyanobacteriia	Cyanobacteriales	Coleofasciculaceae	Microcoleus
KC463189.1.1490	Not availabe	0	1	III	Cyanobacteria	Cyanobacteriia	Leptolyngbyales	Leptolyngbyaceae	Leptolyngbya
KC463364.1.1435	Not availabe	1	3	III	Cyanobacteria	Cyanobacteriia	Cyanobacteriales	Coleofasciculaceae	Wilmottia
KC463672.1.1434	Not availabe	1	2	N.A.	Cyanobacteria	Cyanobacteriia	Cyanobacteriales	Uncultured	Uncultured
KC463674.1.1432	Not availabe	1	1	III	Cyanobacteria	Cyanobacteriia	Leptolyngbyales	Leptolyngbyaceae	Uncultured
KC463677.1.1434	Not availabe	1	3	N.A.	Cyanobacteria	Cyanobacteriia	Cyanobacteriales	Uncultured	Uncultured
KC463680.1.1434	Not availabe	0.666667	3	IV/V	Cyanobacteria	Cyanobacteriia	Cyanobacteriales	Nostocaceae	Scytonema
KC463684.1.1432	Not availabe	1	1	IV/V	Cyanobacteria	Cyanobacteriia	Cyanobacteriales	Nostocaceae	Nostoc
KC525078.189.1678	Not availabe	0	1	II	Cyanobacteria	Cyanobacteriia	Cyanobacteriales	Xenococcaceae	Pleurocapsa
KC525080.172.1661	Not availabe	0	2	II	Cyanobacteria	Cyanobacteriia	Cyanobacteriales	Xenococcaceae	Pleurocapsa
KC682102.1.1412	Not availabe	0	1	IV/V	Cyanobacteria	Cyanobacteriia	Cyanobacteriales	Nostocaceae	Scytonema
KC695844.1.1414	Not availabe	0	1	I	Cyanobacteria	Cyanobacteriia	Cyanobacteriales	Gloeocapsaceae	Gloeocapsa
KC695849.1.1415	Not availabe	0	1	III	Cyanobacteria	Cyanobacteriia	Phormidesmiales	Nodosilineaceae	Nodosilinea
KC695850.1.1414	Not availabe	0	1	III	Cyanobacteria	Cyanobacteriia	Phormidesmiales	Nodosilineaceae	Leptolyngbya
KC695863.1.1410	Not availabe	0	6	I	Cyanobacteria	Cyanobacteriia	Synechococcales	Cyanobiaceae	Cyanobium
KC695868.1.1413	Not availabe	0	2	IV/V	Cyanobacteria	Cyanobacteriia	Cyanobacteriales	Nostocaceae	Richelia
KC699844.1.1690	Not availabe	0	3	IV/V	Cyanobacteria	Cyanobacteriia	Cyanobacteriales	Nostocaceae	Nostoc
KC818282.1.1410	Not availabe	0	2	IV/V	Cyanobacteria	Cyanobacteriia	Cyanobacteriales	Nostocaceae	Cylindrospermopsis
KC831415.1.1441	Not availabe	1	1	III	Cyanobacteria	Cyanobacteriia	Pseudanabaenales	Pseudanabaenaceae	Uncultured
KC831417.1.1452	Not availabe	1	1	III	Cyanobacteria	Cyanobacteriia	Leptolyngbyales	Leptolyngbyaceae	MTP1
KC831419.1.1459	Not availabe	1	1	III	Cyanobacteria	Cyanobacteriia	Cyanobacteriales	Phormidiaceae	Uncultured
KC831421.1.1451	Not availabe	1	1	III	Cyanobacteria	Cyanobacteriia	Leptolyngbyales	Leptolyngbyaceae	MTP1
KC875343.1.1342	Not availabe	0	4	IV/V	Cyanobacteria	Cyanobacteriia	Cyanobacteriales	Nostocaceae	Chakia
KC896651.1.1452	Not availabe	1	2	III	Cyanobacteria	Cyanobacteriia	Phormidesmiales	Nodosilineaceae	Uncultured
KC896654.1.1454	Not availabe	1	1	I	Cyanobacteria	Cyanobacteriia	Cyanobacteriales	Gloeocapsaceae	Gloeocapsa
KF037277.1.1457	Not availabe	1	1	IV/V	Cyanobacteria	Cyanobacteriia	Cyanobacteriales	Nostocaceae	Nostoc
KF037283.1.1458	Not availabe	1	2	IV/V	Cyanobacteria	Cyanobacteriia	Cyanobacteriales	Nostocaceae	Nostoc
KF037287.1.1456	Not availabe	0.333333	3	III	Cyanobacteria	Cyanobacteriia	Leptolyngbyales	Leptolyngbyaceae	CENA359
KF037298.1.1458	Not availabe	1	2	III	Cyanobacteria	Cyanobacteriia	Cyanobacteriales	Coleofasciculaceae	Microcoleus
KF037300.1.1457	Not availabe	1	2	III	Cyanobacteria	Cyanobacteriia	Cyanobacteriales	Coleofasciculaceae	Microcoleus
KF037321.1.1459	Not availabe	1	3	III	Cyanobacteria	Cyanobacteriia	Cyanobacteriales	Coleofasciculaceae	Uncultured
KF037327.1.1458	Not availabe	1	3	III	Cyanobacteria	Cyanobacteriia	Leptolyngbyales	Leptolyngbyaceae	Leptolyngbya
KF037328.1.1459	Not availabe	1	5	III	Cyanobacteria	Cyanobacteriia	Leptolyngbyales	Leptolyngbyaceae	CENA359
KF037329.1.1454	Not availabe	1	2	I	Cyanobacteria	Cyanobacteriia	Cyanobacteriales	Chroococcidiopsaceae	Aliterella
KF037353.1.1459	Not availabe	1	5	I	Cyanobacteria	Cyanobacteriia	Cyanobacteriales	Chroococcidiopsaceae	Uncultured
KF037356.1.1457	Not availabe	1	1	IV/V	Cyanobacteria	Cyanobacteriia	Cyanobacteriales	Nostocaceae	Calothrix
KF037361.1.1455	Not availabe	1	1	I	Cyanobacteria	Cyanobacteriia	Cyanobacteriales	Chroococcidiopsaceae	Uncultured
KF037368.1.1456	Not availabe	1	5	I	Cyanobacteria	Cyanobacteriia	Cyanobacteriales	Chroococcidiopsaceae	Uncultured
KF037372.1.1460	Not availabe	1	5	I	Cyanobacteria	Cyanobacteriia	Cyanobacteriales	Chroococcidiopsaceae	Uncultured
KF037373.1.1457	Not availabe	1	1	I	Cyanobacteria	Cyanobacteriia	Cyanobacteriales	Chroococcidiopsaceae	Uncultured
KF037376.1.1456	Not availabe	1	13	I	Cyanobacteria	Cyanobacteriia	Cyanobacteriales	Chroococcidiopsaceae	Uncultured
KF037381.1.1456	Not availabe	1	1	IV/V	Cyanobacteria	Cyanobacteriia	Cyanobacteriales	Nostocaceae	Mastigocladopsis
KF037383.1.1458	Not availabe	1	3	IV/V	Cyanobacteria	Cyanobacteriia	Cyanobacteriales	Nostocaceae	Mix
KF037384.1.1456	Not availabe	1	1	I	Cyanobacteria	Cyanobacteriia	Cyanobacteriales	Chroococcidiopsaceae	Uncultured
KF037390.1.1457	Not availabe	1	2	I	Cyanobacteria	Cyanobacteriia	Cyanobacteriales	Chroococcidiopsaceae	Uncultured
KF037404.1.1457	Not availabe	1	1	IV/V	Cyanobacteria	Cyanobacteriia	Cyanobacteriales	Nostocaceae	Desmonostoc
KF037465.1.1455	Not availabe	1	2	I	Cyanobacteria	Cyanobacteriia	Cyanobacteriales	Chroococcidiopsaceae	Dapisostemonum
KF037472.1.1463	Not availabe	1	1	I	Cyanobacteria	Cyanobacteriia	Cyanobacteriales	Chroococcidiopsaceae	Uncultured
KF037476.1.1459	Not availabe	1	1	IV/V	Cyanobacteria	Cyanobacteriia	Cyanobacteriales	Nostocaceae	Scytonema
KF037486.1.1455	Not availabe	1	1	I	Cyanobacteria	Cyanobacteriia	Cyanobacteriales	Chroococcidiopsaceae	Dapisostemonum
KF037507.1.1477	Not availabe	1	1	IV/V	Cyanobacteria	Cyanobacteriia	Cyanobacteriales	Nostocaceae	Scytonema
KF037522.1.1455	Not availabe	1	1	I	Cyanobacteria	Cyanobacteriia	Cyanobacteriales	Chroococcidiopsaceae	Uncultured
KF037528.1.1458	Not availabe	1	3	IV/V	Cyanobacteria	Cyanobacteriia	Cyanobacteriales	Nostocaceae	Petalonema
KF037531.1.1513	Not availabe	1	1	I	Cyanobacteria	Cyanobacteriia	Cyanobacteriales	Chroococcidiopsaceae	Uncultured
KF037532.1.1452	Not availabe	1	1	N.A.	Cyanobacteria	Cyanobacteriia	Cyanobacteriales	Uncultured	Uncultured
KF037533.1.1455	Not availabe	1	1	N.A.	Cyanobacteria	Cyanobacteriia	Cyanobacteriales	Uncultured	Uncultured
KF037538.1.1450	Not availabe	1	1	N.A.	Cyanobacteria	Cyanobacteriia	Cyanobacteriales	Uncultured	Uncultured
KF037546.1.1457	Not availabe	1	1	N.A.	Cyanobacteria	Cyanobacteriia	Cyanobacteriales	Uncultured	Uncultured
KF037567.1.1457	Not availabe	1	1	I	Cyanobacteria	Cyanobacteriia	Cyanobacteriales	Chroococcidiopsaceae	Chroococcidiopsis
KF037569.1.1457	Not availabe	1	1	I	Cyanobacteria	Cyanobacteriia	Cyanobacteriales	Chroococcidiopsaceae	Uncultured
KF037575.1.1458	Not availabe	1	4	I	Cyanobacteria	Cyanobacteriia	Cyanobacteriales	Chroococcidiopsaceae	Uncultured
KF037577.1.1456	Not availabe	1	2	I	Cyanobacteria	Cyanobacteriia	Cyanobacteriales	Chroococcidiopsaceae	Uncultured
KF037584.1.1456	Not availabe	1	2	IV/V	Cyanobacteria	Cyanobacteriia	Cyanobacteriales	Nostocaceae	Scytonema
KF037586.1.1455	Not availabe	1	1	I	Cyanobacteria	Cyanobacteriia	Cyanobacteriales	Chroococcidiopsaceae	Uncultured
KF037588.1.1456	Not availabe	1	1	I	Cyanobacteria	Cyanobacteriia	Cyanobacteriales	Chroococcidiopsaceae	Uncultured
KF037590.1.1459	Not availabe	1	1	III	Cyanobacteria	Cyanobacteriia	Cyanobacteriales	Coleofasciculaceae	Wilmottia
KF037598.1.1456	Not availabe	1	1	I	Cyanobacteria	Cyanobacteriia	Cyanobacteriales	Chroococcidiopsaceae	Dapisostemonum
KF037609.1.1454	Not availabe	1	1	I	Cyanobacteria	Cyanobacteriia	Cyanobacteriales	Chroococcidiopsaceae	Dapisostemonum
KF037616.1.1459	Not availabe	1	2	I	Cyanobacteria	Cyanobacteriia	Cyanobacteriales	Chroococcidiopsaceae	Uncultured
KF037619.1.1457	Not availabe	1	1	I	Cyanobacteria	Cyanobacteriia	Cyanobacteriales	Chroococcidiopsaceae	Uncultured
KF037628.1.1458	Not availabe	1	1	I	Cyanobacteria	Cyanobacteriia	Cyanobacteriales	Chroococcidiopsaceae	Uncultured
KF037629.1.1458	Not availabe	1	2	I	Cyanobacteria	Cyanobacteriia	Cyanobacteriales	Chroococcidiopsaceae	Uncultured
KF037631.1.1460	Not availabe	1	1	I	Cyanobacteria	Cyanobacteriia	Cyanobacteriales	Chroococcidiopsaceae	Uncultured
KF037637.1.1456	Not availabe	1	1	IV/V	Cyanobacteria	Cyanobacteriia	Cyanobacteriales	Nostocaceae	Calothrix
KF037638.1.1458	Not availabe	1	1	IV/V	Cyanobacteria	Cyanobacteriia	Cyanobacteriales	Nostocaceae	Scytonema
KF037643.1.1455	Not availabe	1	1	I	Cyanobacteria	Cyanobacteriia	Cyanobacteriales	Chroococcidiopsaceae	Aliterella
KF037654.1.1459	Not availabe	1	1	I	Cyanobacteria	Cyanobacteriia	Cyanobacteriales	Chroococcidiopsaceae	Uncultured
KF037656.1.1459	Not availabe	1	1	I	Cyanobacteria	Cyanobacteriia	Cyanobacteriales	Chroococcidiopsaceae	Uncultured
KF037658.1.1457	Not availabe	1	1	I	Cyanobacteria	Cyanobacteriia	Cyanobacteriales	Chroococcidiopsaceae	Uncultured
KF037686.1.1457	Not availabe	1	1	I	Cyanobacteria	Cyanobacteriia	Cyanobacteriales	Chroococcidiopsaceae	Uncultured
KF037694.1.1456	Not availabe	1	1	IV/V	Cyanobacteria	Cyanobacteriia	Cyanobacteriales	Nostocaceae	Mastigocladopsis
KF037696.1.1471	Not availabe	1	1	I	Cyanobacteria	Cyanobacteriia	Cyanobacteriales	Chroococcidiopsaceae	Uncultured
KF037699.1.1456	Not availabe	1	2	IV/V	Cyanobacteria	Cyanobacteriia	Cyanobacteriales	Nostocaceae	Calothrix
KF037719.1.1453	Not availabe	1	1	IV/V	Cyanobacteria	Cyanobacteriia	Cyanobacteriales	Nostocaceae	Calothrix
KF037733.1.1456	Not availabe	1	1	I	Cyanobacteria	Cyanobacteriia	Cyanobacteriales	Chroococcidiopsaceae	Uncultured
KF037740.1.1461	Not availabe	1	2	I	Cyanobacteria	Cyanobacteriia	Cyanobacteriales	Chroococcidiopsaceae	Uncultured
KF037750.1.1456	Not availabe	1	1	I	Cyanobacteria	Cyanobacteriia	Cyanobacteriales	Chroococcidiopsaceae	Uncultured
KF037776.1.1458	Not availabe	1	2	IV/V	Cyanobacteria	Cyanobacteriia	Cyanobacteriales	Nostocaceae	Scytonema
KF037781.1.1457	Not availabe	1	3	IV/V	Cyanobacteria	Cyanobacteriia	Cyanobacteriales	Nostocaceae	Calothrix
KF037782.1.1455	Not availabe	1	1	IV/V	Cyanobacteria	Cyanobacteriia	Cyanobacteriales	Nostocaceae	Calothrix
KF037788.1.1454	Not availabe	1	1	IV/V	Cyanobacteria	Cyanobacteriia	Cyanobacteriales	Nostocaceae	Scytonema
KF037796.1.1458	Not availabe	1	1	I	Cyanobacteria	Cyanobacteriia	Cyanobacteriales	Chroococcidiopsaceae	Uncultured
KF037800.1.1456	Not availabe	1	1	IV/V	Cyanobacteria	Cyanobacteriia	Cyanobacteriales	Nostocaceae	Calothrix
KF037801.1.1459	Not availabe	1	1	IV/V	Cyanobacteria	Cyanobacteriia	Cyanobacteriales	Nostocaceae	Scytonema
KF037803.1.1454	Not availabe	1	1	I	Cyanobacteria	Cyanobacteriia	Cyanobacteriales	Chroococcidiopsaceae	Uncultured
KF037804.1.1454	Not availabe	1	1	III	Cyanobacteria	Cyanobacteriia	Cyanobacteriales	Oscillatoriaceae	Oxynema
KF037806.1.1453	Not availabe	1	1	III	Cyanobacteria	Cyanobacteriia	Cyanobacteriales	Phormidiaceae	Phormidium
KF037815.1.1458	Not availabe	1	1	IV/V	Cyanobacteria	Cyanobacteriia	Cyanobacteriales	Nostocaceae	Scytonema
KF037820.1.1457	Not availabe	1	1	IV/V	Cyanobacteria	Cyanobacteriia	Cyanobacteriales	Nostocaceae	Scytonema
KF037824.1.1460	Not availabe	1	1	I	Cyanobacteria	Cyanobacteriia	Cyanobacteriales	Chroococcidiopsaceae	Uncultured
KF037831.1.1454	Not availabe	1	1	IV/V	Cyanobacteria	Cyanobacteriia	Cyanobacteriales	Nostocaceae	Scytonema
KF037848.1.1457	Not availabe	1	1	I	Cyanobacteria	Cyanobacteriia	Cyanobacteriales	Chroococcidiopsaceae	Uncultured
KF037859.1.1460	Not availabe	1	2	I	Cyanobacteria	Cyanobacteriia	Cyanobacteriales	Chroococcidiopsaceae	Uncultured
KF037895.1.1459	Not availabe	1	1	I	Cyanobacteria	Cyanobacteriia	Cyanobacteriales	Chroococcidiopsaceae	Uncultured
KF037905.1.1454	Not availabe	1	2	I	Cyanobacteria	Cyanobacteriia	Cyanobacteriales	Chroococcidiopsaceae	Uncultured
KF037913.1.1454	Not availabe	1	1	I	Cyanobacteria	Cyanobacteriia	Cyanobacteriales	Chroococcidiopsaceae	Uncultured
KF037925.1.1456	Not availabe	1	1	I	Cyanobacteria	Cyanobacteriia	Cyanobacteriales	Chroococcidiopsaceae	Uncultured
KF037938.1.1456	Not availabe	1	1	I	Cyanobacteria	Cyanobacteriia	Cyanobacteriales	Chroococcidiopsaceae	Uncultured
KF067385.1.1320	Not availabe	1	1	N.A.	Cyanobacteria	Cyanobacteriia	Synechococcales	Synechococcales Incertae Sedis	Schizothrix
KF108556.1.1310	Not availabe	1	1	III	Cyanobacteria	Cyanobacteriia	Leptolyngbyales	Leptolyngbyaceae	Uncultured
KF179651.1.1407	Not availabe	0.333333	3	N.A.	Cyanobacteria	Cyanobacteriia	Eurycoccales	Eurycoccales Incertae Sedis	Synechococcus
KF179652.1.1411	Not availabe	1	2	III	Cyanobacteria	Cyanobacteriia	Limnotrichales	Limnotrichaceae	Limnothrix
KF179830.1.1411	Not availabe	1	10	II	Cyanobacteria	Cyanobacteriia	Cyanobacteriales	Xenococcaceae	Uncultured
KF180111.1.1412	Not availabe	1	1	II	Cyanobacteria	Cyanobacteriia	Cyanobacteriales	Xenococcaceae	Uncultured
KF246482.1.1412	Availabe	0	4	III	Cyanobacteria	Cyanobacteriia	Phormidesmiales	Nodosilineaceae	Mix
KF246485.1.1419	Not availabe	0	2	III	Cyanobacteria	Cyanobacteriia	Leptolyngbyales	Leptolyngbyaceae	CENA518
KF246494.1.1456	Availabe	0	8	III	Cyanobacteria	Cyanobacteriia	Leptolyngbyales	Leptolyngbyaceae	Mix
[truncated: 410 more rows]
